# Supplementary material for: A randomized controlled trial evaluating the effects of a family-centered HIV care model on viral suppression and retention in care of HIV-positive children in Eswatini
Source: PLoS One. 2021 Aug 24;16(8):e0256256. doi: 10.1371/journal.pone.0256256 (PMC8384179; doi:10.1371/journal.pone.0256256)
Supplement: S1 Dataset — (ZIP) [file pone.0256256.s004.zip]

Archive with 4 entries (4 files):
- S4 Datasets/CGEF.xlsx
- S4 Datasets/Child Final Data (Wide).xlsx
- S4 Datasets/Child Termination Final Data.xlsx
- S4 Datasets/CVLR Final Data (Long).xlsx
