# Supplementary material for: A randomized controlled trial evaluating the effects of a family-centered HIV care model on viral suppression and retention in care of HIV-positive children in Eswatini
Source: PLoS One. 2021 Aug 24;16(8):e0256256. doi: 10.1371/journal.pone.0256256 (PMC8384179; doi:10.1371/journal.pone.0256256)
Supplement: S1 Dataset — (ZIP) [file pone.0256256.s004.zip › S4 Datasets/CGEF.xlsx]

## Sheet: label
Variable	Variable Label	Variable Type	Variable code	Variable Code Description
CGEF_S	Subject ID	text
CGEF_ST	Site	text
CGEF_PN	Participant Number:	text
CGEF_H1	Visit date:	date		dd/mm/yyyy
CGEF_H2	Site ID:	number
CGEF_H3	Interviewer ID:	number
CGEF_1	1. What is your gender?	single-select	1	Female
			2	Male
CGEF_2	2. What is your age?	single-select	1	Known
			2	Unknown
CGEF_2_1	Years	number
CGEF_3	3. What is your current marital status?	single-select	1	Married
			2	Living with partner as a couple
			3	Never married (not living with partner)
			4	Divorced/Separated
			5	Widowed
CGEF_4	4. What is your partner’s age?	single-select	1	Known
			2	Unknown
CGEF_4_1	Years	number
CGEF_5	5. Did your partner come with you to clinic today?	single-select	1	Yes
			2	No
CGEF_6	6. What is the highest level of education you completed at school?	single-select	1	Some primary
			2	Completed primary
			3	Some secondary
			4	Completed secondary
			5	Completed high school
			6	Beyond high school
			7	Never attended school
CGEF_7	7. How long does it usually take you to travel from home to this clinic? (HR:MIN)	time
CGEF_8	8. Is this health facility the nearest facility to your home?	single-select	1	Yes
			2	No
CGEF_8_1	Specify closest facility:	text
CGEF_9	9. What is your HIV status?	single-select	1	Positive
			2	Negative
			3	Haven’t been tested
			88	Other
CGEF_9_1	Specify:	text
CGEF_10	10. What was the date of your last negative HIV test:	single-select	1	Known
			2	Unknown
CGEF_10_1	Date:	datemthyear		mm/yy
CGEF_11	11. What was the date of your first HIV-positive test?	single-select	1	Known
			2	Unknown
CGEF_11_1	Date:	datemthyear		mm/yy
CGEF_12	12. Who have you told about your HIV status? (Mark all that apply)	multi-select	1	No one
			2	Husband/Partner
			3	Other relative/friend
			4	Village health worker/community worker
			88	Other
CGEF_12_1	Specify:	text
CGEF_13	13. Do you currently participate in any HIV support group?	single-select	1	Yes
			2	No
CGEF_14	14. How many people live in your household excluding yourself?	number
CGEF_15	15. What is the relationship of this household member to you? (note “child” is defined as <15 years)	single-select	1	Spouse/partner
			2	Biologic child
			3	Related child (extended family)
			4	Non-related child
			5	Other relative (adult)
			6	Other non-relative (adult)
CGEF_16	16. What is their age?	single-select	1	Known
			2	Unknown
CGEF_16_1	If age <1 year, enter number of months	single-select	1	Year (if age>=1 year)
			2	Month (if age<1 year)
CGEF_16_2	Years:	number
CGEF_16_3	Months:	number
CGEF_17	17. What is their gender?	single-select	1	Female
			2	Male
CGEF_18	18. Do you know their HIV status?	single-select	1	Yes
			2	No
			3	Unknown
CGEF_19	19. What is their HIV status?	single-select	1	HIV-positive
			2	HIV-negative, age <18 months
			3	HIV-negative, age >=18 months
CGEF_19_1	Specify:	text
CGEF_20	20. If HIV-positive and a child <15 years, is the child being enrolled in this FAM-CARE study?	single-select	1	Yes (Complete HIV Positive Child Enrollment Form)
			2	No
			3	Not a child
CGEF_20_1	What is the study ID of this child?	descriptivetext
CGEF_20_2	Participant ID	text
CGEF_20_3	Why not ?	text
CGEF_21	21. If HIV-negative and age <18 months, what is date of the last HIV-negative test?	single-select	1	Known
			2	Unknown
CGEF_21_1	Date last negative test:	datemthyear
CGEF_22	22. Is the HIV-negative child <18 months still breastfeeding?	single-select	1	Yes
			2	No
			99	Don’t Know
CGEF_23	23. If HIV-negative and >=18 months, what is the date of the last HIV-negative test?	single-select	1	Known
			2	Unknown
CGEF_23_1	Date last negative test:	datemthyear
CGEF_24	24. If HIV-positive, is the person in HIV care?	single-select	1	Yes
			2	No
			99	Don’t Know
CGEF_25	25. Where is the person receiving HIV care?	single-select	1	This facility
			2	Another facility
			3	Don’t Know
CGEF_25_1	Specify:	text
CGEF_26	26. If HIV-positive, is the person currently receiving antiretroviral therapy?	single-select	1	Yes
			2	No
			99	Don’t Know
CGEF_16_1	16. What is their age?	single-select	1	Known
			2	Unknown
CGEF_16_1_1	If age <1 year, enter number of months	single-select	1	Year (if age>=1 year)
			2	Month (if age<1 year)
CGEF_16_2_1	Years:	number
CGEF_16_3_1	Months:	number
CGEF_17_1	17. What is their gender?	single-select	1	Female
			2	Male
CGEF_18_1	18. Do you know their HIV status?	single-select	1	Yes
			2	No
			3	Unknown
CGEF_19_1	19. What is their HIV status?	single-select	1	HIV-positive
			2	HIV-negative, age <18 months
			3	HIV-negative, age >=18 months
CGEF_19_1_1	Specify:	text
CGEF_20_1	20. If HIV-positive and a child <15 years, is the child being enrolled in this FAM-CARE study?	single-select	1	Yes (Complete HIV Positive Child Enrollment Form)
			2	No
			3	Not a child
CGEF_20_1_1	What is the study ID of this child?	descriptivetext
CGEF_20_2_1	Participant ID	text
CGEF_20_3_1	Why not ?	text
CGEF_21_1	21. If HIV-negative and age <18 months, what is date of the last HIV-negative test?	single-select	1	Known
			2	Unknown
CGEF_21_1_1	Date last negative test:	datemthyear
CGEF_22_1	22. Is the HIV-negative child <18 months still breastfeeding?	single-select	1	Yes
			2	No
			99	Don’t Know
CGEF_23_1	23. If HIV-negative and >=18 months, what is the date of the last HIV-negative test?	single-select	1	Known
			2	Unknown
CGEF_23_1_1	Date last negative test:	datemthyear
CGEF_24_1	24. If HIV-positive, is the person in HIV care?	single-select	1	Yes
			2	No
			99	Don’t Know
CGEF_25_1	25. Where is the person receiving HIV care?	single-select	1	This facility
			2	Another facility
			3	Don’t Know
CGEF_25_1_1	Specify:	text
CGEF_26_1	26. If HIV-positive, is the person currently receiving antiretroviral therapy?	single-select	1	Yes
			2	No
			99	Don’t Know
CGEF_16_2	16. What is their age?	single-select	1	Known
			2	Unknown
CGEF_16_1_2	If age <1 year, enter number of months	single-select	1	Year (if age>=1 year)
			2	Month (if age<1 year)
CGEF_16_2_2	Years:	number
CGEF_16_3_2	Months:	number
CGEF_17_2	17. What is their gender?	single-select	1	Female
			2	Male
CGEF_18_2	18. Do you know their HIV status?	single-select	1	Yes
			2	No
			3	Unknown
CGEF_19_2	19. What is their HIV status?	single-select	1	HIV-positive
			2	HIV-negative, age <18 months
			3	HIV-negative, age >=18 months
CGEF_19_1_2	Specify:	text
CGEF_20_2	20. If HIV-positive and a child <15 years, is the child being enrolled in this FAM-CARE study?	single-select	1	Yes (Complete HIV Positive Child Enrollment Form)
			2	No
			3	Not a child
CGEF_20_1_2	What is the study ID of this child?	descriptivetext
CGEF_20_2_2	Participant ID	text
CGEF_20_3_2	Why not ?	text
CGEF_21_2	21. If HIV-negative and age <18 months, what is date of the last HIV-negative test?	single-select	1	Known
			2	Unknown
CGEF_21_1_2	Date last negative test:	datemthyear
CGEF_22_2	22. Is the HIV-negative child <18 months still breastfeeding?	single-select	1	Yes
			2	No
			99	Don’t Know
CGEF_23_2	23. If HIV-negative and >=18 months, what is the date of the last HIV-negative test?	single-select	1	Known
			2	Unknown
CGEF_23_1_2	Date last negative test:	datemthyear
CGEF_24_2	24. If HIV-positive, is the person in HIV care?	single-select	1	Yes
			2	No
			99	Don’t Know
CGEF_25_2	25. Where is the person receiving HIV care?	single-select	1	This facility
			2	Another facility
			3	Don’t Know
CGEF_25_1_2	Specify:	text
CGEF_26_2	26. If HIV-positive, is the person currently receiving antiretroviral therapy?	single-select	1	Yes
			2	No
			99	Don’t Know
CGEF_16_3	16. What is their age?	single-select	1	Known
			2	Unknown
CGEF_16_1_3	If age <1 year, enter number of months	single-select	1	Year (if age>=1 year)
			2	Month (if age<1 year)
CGEF_16_2_3	Years:	number
CGEF_16_3_3	Months:	number
CGEF_17_3	17. What is their gender?	single-select	1	Female
			2	Male
CGEF_18_3	18. Do you know their HIV status?	single-select	1	Yes
			2	No
			3	Unknown
CGEF_19_3	19. What is their HIV status?	single-select	1	HIV-positive
			2	HIV-negative, age <18 months
			3	HIV-negative, age >=18 months
CGEF_19_1_3	Specify:	text
CGEF_20_3	20. If HIV-positive and a child <15 years, is the child being enrolled in this FAM-CARE study?	single-select	1	Yes (Complete HIV Positive Child Enrollment Form)
			2	No
			3	Not a child
CGEF_20_1_3	What is the study ID of this child?	descriptivetext
CGEF_20_2_3	Participant ID	text
CGEF_20_3_3	Why not ?	text
CGEF_21_3	21. If HIV-negative and age <18 months, what is date of the last HIV-negative test?	single-select	1	Known
			2	Unknown
CGEF_21_1_3	Date last negative test:	datemthyear
CGEF_22_3	22. Is the HIV-negative child <18 months still breastfeeding?	single-select	1	Yes
			2	No
			99	Don’t Know
CGEF_23_3	23. If HIV-negative and >=18 months, what is the date of the last HIV-negative test?	single-select	1	Known
			2	Unknown
CGEF_23_1_3	Date last negative test:	datemthyear
CGEF_24_3	24. If HIV-positive, is the person in HIV care?	single-select	1	Yes
			2	No
			99	Don’t Know
CGEF_25_3	25. Where is the person receiving HIV care?	single-select	1	This facility
			2	Another facility
			3	Don’t Know
CGEF_25_1_3	Specify:	text
CGEF_26_3	26. If HIV-positive, is the person currently receiving antiretroviral therapy?	single-select	1	Yes
			2	No
			99	Don’t Know
CGEF_16_4	16. What is their age?	single-select	1	Known
			2	Unknown
CGEF_16_1_4	If age <1 year, enter number of months	single-select	1	Year (if age>=1 year)
			2	Month (if age<1 year)
CGEF_16_2_4	Years:	number
CGEF_16_3_4	Months:	number
CGEF_17_4	17. What is their gender?	single-select	1	Female
			2	Male
CGEF_18_4	18. Do you know their HIV status?	single-select	1	Yes
			2	No
			3	Unknown
CGEF_19_4	19. What is their HIV status?	single-select	1	HIV-positive
			2	HIV-negative, age <18 months
			3	HIV-negative, age >=18 months
CGEF_19_1_4	Specify:	text
CGEF_20_4	20. If HIV-positive and a child <15 years, is the child being enrolled in this FAM-CARE study?	single-select	1	Yes (Complete HIV Positive Child Enrollment Form)
			2	No
			3	Not a child
CGEF_20_1_4	What is the study ID of this child?	descriptivetext
CGEF_20_2_4	Participant ID	text
CGEF_20_3_4	Why not ?	text
CGEF_21_4	21. If HIV-negative and age <18 months, what is date of the last HIV-negative test?	single-select	1	Known
			2	Unknown
CGEF_21_1_4	Date last negative test:	datemthyear
CGEF_22_4	22. Is the HIV-negative child <18 months still breastfeeding?	single-select	1	Yes
			2	No
			99	Don’t Know
CGEF_23_4	23. If HIV-negative and >=18 months, what is the date of the last HIV-negative test?	single-select	1	Known
			2	Unknown
CGEF_23_1_4	Date last negative test:	datemthyear
CGEF_24_4	24. If HIV-positive, is the person in HIV care?	single-select	1	Yes
			2	No
			99	Don’t Know
CGEF_25_4	25. Where is the person receiving HIV care?	single-select	1	This facility
			2	Another facility
			3	Don’t Know
CGEF_25_1_4	Specify:	text
CGEF_26_4	26. If HIV-positive, is the person currently receiving antiretroviral therapy?	single-select	1	Yes
			2	No
			99	Don’t Know
CGEF_16_5	16. What is their age?	single-select	1	Known
			2	Unknown
CGEF_16_1_5	If age <1 year, enter number of months	single-select	1	Year (if age>=1 year)
			2	Month (if age<1 year)
CGEF_16_2_5	Years:	number
CGEF_16_3_5	Months:	number
CGEF_17_5	17. What is their gender?	single-select	1	Female
			2	Male
CGEF_18_5	18. Do you know their HIV status?	single-select	1	Yes
			2	No
			3	Unknown
CGEF_19_5	19. What is their HIV status?	single-select	1	HIV-positive
			2	HIV-negative, age <18 months
			3	HIV-negative, age >=18 months
CGEF_19_1_5	Specify:	text
CGEF_20_5	20. If HIV-positive and a child <15 years, is the child being enrolled in this FAM-CARE study?	single-select	1	Yes (Complete HIV Positive Child Enrollment Form)
			2	No
			3	Not a child
CGEF_20_1_5	What is the study ID of this child?	descriptivetext
CGEF_20_2_5	Participant ID	text
CGEF_20_3_5	Why not ?	text
CGEF_21_5	21. If HIV-negative and age <18 months, what is date of the last HIV-negative test?	single-select	1	Known
			2	Unknown
CGEF_21_1_5	Date last negative test:	datemthyear
CGEF_22_5	22. Is the HIV-negative child <18 months still breastfeeding?	single-select	1	Yes
			2	No
			99	Don’t Know
CGEF_23_5	23. If HIV-negative and >=18 months, what is the date of the last HIV-negative test?	single-select	1	Known
			2	Unknown
CGEF_23_1_5	Date last negative test:	datemthyear
CGEF_24_5	24. If HIV-positive, is the person in HIV care?	single-select	1	Yes
			2	No
			99	Don’t Know
CGEF_25_5	25. Where is the person receiving HIV care?	single-select	1	This facility
			2	Another facility
			3	Don’t Know
CGEF_25_1_5	Specify:	text
CGEF_26_5	26. If HIV-positive, is the person currently receiving antiretroviral therapy?	single-select	1	Yes
			2	No
			99	Don’t Know
CGEF_16_6	16. What is their age?	single-select	1	Known
			2	Unknown
CGEF_16_1_6	If age <1 year, enter number of months	single-select	1	Year (if age>=1 year)
			2	Month (if age<1 year)
CGEF_16_2_6	Years:	number
CGEF_16_3_6	Months:	number
CGEF_17_6	17. What is their gender?	single-select	1	Female
			2	Male
CGEF_18_6	18. Do you know their HIV status?	single-select	1	Yes
			2	No
			3	Unknown
CGEF_19_6	19. What is their HIV status?	single-select	1	HIV-positive
			2	HIV-negative, age <18 months
			3	HIV-negative, age >=18 months
CGEF_19_1_6	Specify:	text
CGEF_20_6	20. If HIV-positive and a child <15 years, is the child being enrolled in this FAM-CARE study?	single-select	1	Yes (Complete HIV Positive Child Enrollment Form)
			2	No
			3	Not a child
CGEF_20_1_6	What is the study ID of this child?	descriptivetext
CGEF_20_2_6	Participant ID	text
CGEF_20_3_6	Why not ?	text
CGEF_21_6	21. If HIV-negative and age <18 months, what is date of the last HIV-negative test?	single-select	1	Known
			2	Unknown
CGEF_21_1_6	Date last negative test:	datemthyear
CGEF_22_6	22. Is the HIV-negative child <18 months still breastfeeding?	single-select	1	Yes
			2	No
			99	Don’t Know
CGEF_23_6	23. If HIV-negative and >=18 months, what is the date of the last HIV-negative test?	single-select	1	Known
			2	Unknown
CGEF_23_1_6	Date last negative test:	datemthyear
CGEF_24_6	24. If HIV-positive, is the person in HIV care?	single-select	1	Yes
			2	No
			99	Don’t Know
CGEF_25_6	25. Where is the person receiving HIV care?	single-select	1	This facility
			2	Another facility
			3	Don’t Know
CGEF_25_1_6	Specify:	text
CGEF_26_6	26. If HIV-positive, is the person currently receiving antiretroviral therapy?	single-select	1	Yes
			2	No
			99	Don’t Know
CGEF_16_7	16. What is their age?	single-select	1	Known
			2	Unknown
CGEF_16_1_7	If age <1 year, enter number of months	single-select	1	Year (if age>=1 year)
			2	Month (if age<1 year)
CGEF_16_2_7	Years:	number
CGEF_16_3_7	Months:	number
CGEF_17_7	17. What is their gender?	single-select	1	Female
			2	Male
CGEF_18_7	18. Do you know their HIV status?	single-select	1	Yes
			2	No
			3	Unknown
CGEF_19_7	19. What is their HIV status?	single-select	1	HIV-positive
			2	HIV-negative, age <18 months
			3	HIV-negative, age >=18 months
CGEF_19_1_7	Specify:	text
CGEF_20_7	20. If HIV-positive and a child <15 years, is the child being enrolled in this FAM-CARE study?	single-select	1	Yes (Complete HIV Positive Child Enrollment Form)
			2	No
			3	Not a child
CGEF_20_1_7	What is the study ID of this child?	descriptivetext
CGEF_20_2_7	Participant ID	text
CGEF_20_3_7	Why not ?	text
CGEF_21_7	21. If HIV-negative and age <18 months, what is date of the last HIV-negative test?	single-select	1	Known
			2	Unknown
CGEF_21_1_7	Date last negative test:	datemthyear
CGEF_22_7	22. Is the HIV-negative child <18 months still breastfeeding?	single-select	1	Yes
			2	No
			99	Don’t Know
CGEF_23_7	23. If HIV-negative and >=18 months, what is the date of the last HIV-negative test?	single-select	1	Known
			2	Unknown
CGEF_23_1_7	Date last negative test:	datemthyear
CGEF_24_7	24. If HIV-positive, is the person in HIV care?	single-select	1	Yes
			2	No
			99	Don’t Know
CGEF_25_7	25. Where is the person receiving HIV care?	single-select	1	This facility
			2	Another facility
			3	Don’t Know
CGEF_25_1_7	Specify:	text
CGEF_26_7	26. If HIV-positive, is the person currently receiving antiretroviral therapy?	single-select	1	Yes
			2	No
			99	Don’t Know
CGEF_16_8	16. What is their age?	single-select	1	Known
			2	Unknown
CGEF_16_1_8	If age <1 year, enter number of months	single-select	1	Year (if age>=1 year)
			2	Month (if age<1 year)
CGEF_16_2_8	Years:	number
CGEF_16_3_8	Months:	number
CGEF_17_8	17. What is their gender?	single-select	1	Female
			2	Male
CGEF_18_8	18. Do you know their HIV status?	single-select	1	Yes
			2	No
			3	Unknown
CGEF_19_8	19. What is their HIV status?	single-select	1	HIV-positive
			2	HIV-negative, age <18 months
			3	HIV-negative, age >=18 months
CGEF_19_1_8	Specify:	text
CGEF_20_8	20. If HIV-positive and a child <15 years, is the child being enrolled in this FAM-CARE study?	single-select	1	Yes (Complete HIV Positive Child Enrollment Form)
			2	No
			3	Not a child
CGEF_20_1_8	What is the study ID of this child?	descriptivetext
CGEF_20_2_8	Participant ID	text
CGEF_20_3_8	Why not ?	text
CGEF_21_8	21. If HIV-negative and age <18 months, what is date of the last HIV-negative test?	single-select	1	Known
			2	Unknown
CGEF_21_1_8	Date last negative test:	datemthyear
CGEF_22_8	22. Is the HIV-negative child <18 months still breastfeeding?	single-select	1	Yes
			2	No
			99	Don’t Know
CGEF_23_8	23. If HIV-negative and >=18 months, what is the date of the last HIV-negative test?	single-select	1	Known
			2	Unknown
CGEF_23_1_8	Date last negative test:	datemthyear
CGEF_24_8	24. If HIV-positive, is the person in HIV care?	single-select	1	Yes
			2	No
			99	Don’t Know
CGEF_25_8	25. Where is the person receiving HIV care?	single-select	1	This facility
			2	Another facility
			3	Don’t Know
CGEF_25_1_8	Specify:	text
CGEF_26_8	26. If HIV-positive, is the person currently receiving antiretroviral therapy?	single-select	1	Yes
			2	No
			99	Don’t Know
CGEF_16_9	16. What is their age?	single-select	1	Known
			2	Unknown
CGEF_16_1_9	If age <1 year, enter number of months	single-select	1	Year (if age>=1 year)
			2	Month (if age<1 year)
CGEF_16_2_9	Years:	number
CGEF_16_3_9	Months:	number
CGEF_17_9	17. What is their gender?	single-select	1	Female
			2	Male
CGEF_18_9	18. Do you know their HIV status?	single-select	1	Yes
			2	No
			3	Unknown
CGEF_19_9	19. What is their HIV status?	single-select	1	HIV-positive
			2	HIV-negative, age <18 months
			3	HIV-negative, age >=18 months
CGEF_19_1_9	Specify:	text
CGEF_20_9	20. If HIV-positive and a child <15 years, is the child being enrolled in this FAM-CARE study?	single-select	1	Yes (Complete HIV Positive Child Enrollment Form)
			2	No
			3	Not a child
CGEF_20_1_9	What is the study ID of this child?	descriptivetext
CGEF_20_2_9	Participant ID	text
CGEF_20_3_9	Why not ?	text
CGEF_21_9	21. If HIV-negative and age <18 months, what is date of the last HIV-negative test?	single-select	1	Known
			2	Unknown
CGEF_21_1_9	Date last negative test:	datemthyear
CGEF_22_9	22. Is the HIV-negative child <18 months still breastfeeding?	single-select	1	Yes
			2	No
			99	Don’t Know
CGEF_23_9	23. If HIV-negative and >=18 months, what is the date of the last HIV-negative test?	single-select	1	Known
			2	Unknown
CGEF_23_1_9	Date last negative test:	datemthyear
CGEF_24_9	24. If HIV-positive, is the person in HIV care?	single-select	1	Yes
			2	No
			99	Don’t Know
CGEF_25_9	25. Where is the person receiving HIV care?	single-select	1	This facility
			2	Another facility
			3	Don’t Know
CGEF_25_1_9	Specify:	text
CGEF_26_9	26. If HIV-positive, is the person currently receiving antiretroviral therapy?	single-select	1	Yes
			2	No
			99	Don’t Know
CGEF_16_10	16. What is their age?	single-select	1	Known
			2	Unknown
CGEF_16_1_10	If age <1 year, enter number of months	single-select	1	Year (if age>=1 year)
			2	Month (if age<1 year)
CGEF_16_2_10	Years:	number
CGEF_16_3_10	Months:	number
CGEF_17_10	17. What is their gender?	single-select	1	Female
			2	Male
CGEF_18_10	18. Do you know their HIV status?	single-select	1	Yes
			2	No
			3	Unknown
CGEF_19_10	19. What is their HIV status?	single-select	1	HIV-positive
			2	HIV-negative, age <18 months
			3	HIV-negative, age >=18 months
CGEF_19_1_10	Specify:	text
CGEF_20_10	20. If HIV-positive and a child <15 years, is the child being enrolled in this FAM-CARE study?	single-select	1	Yes (Complete HIV Positive Child Enrollment Form)
			2	No
			3	Not a child
CGEF_20_1_10	What is the study ID of this child?	descriptivetext
CGEF_20_2_10	Participant ID	text
CGEF_20_3_10	Why not ?	text
CGEF_21_10	21. If HIV-negative and age <18 months, what is date of the last HIV-negative test?	single-select	1	Known
			2	Unknown
CGEF_21_1_10	Date last negative test:	datemthyear
CGEF_22_10	22. Is the HIV-negative child <18 months still breastfeeding?	single-select	1	Yes
			2	No
			99	Don’t Know
CGEF_23_10	23. If HIV-negative and >=18 months, what is the date of the last HIV-negative test?	single-select	1	Known
			2	Unknown
CGEF_23_1_10	Date last negative test:	datemthyear
CGEF_24_10	24. If HIV-positive, is the person in HIV care?	single-select	1	Yes
			2	No
			99	Don’t Know
CGEF_25_10	25. Where is the person receiving HIV care?	single-select	1	This facility
			2	Another facility
			3	Don’t Know
CGEF_25_1_10	Specify:	text
CGEF_26_10	26. If HIV-positive, is the person currently receiving antiretroviral therapy?	single-select	1	Yes
			2	No
			99	Don’t Know
CGEF_16_11	16. What is their age?	single-select	1	Known
			2	Unknown
CGEF_16_1_11	If age <1 year, enter number of months	single-select	1	Year (if age>=1 year)
			2	Month (if age<1 year)
CGEF_16_2_11	Years:	number
CGEF_16_3_11	Months:	number
CGEF_17_11	17. What is their gender?	single-select	1	Female
			2	Male
CGEF_18_11	18. Do you know their HIV status?	single-select	1	Yes
			2	No
			3	Unknown
CGEF_19_11	19. What is their HIV status?	single-select	1	HIV-positive
			2	HIV-negative, age <18 months
			3	HIV-negative, age >=18 months
CGEF_19_1_11	Specify:	text
CGEF_20_11	20. If HIV-positive and a child <15 years, is the child being enrolled in this FAM-CARE study?	single-select	1	Yes (Complete HIV Positive Child Enrollment Form)
			2	No
			3	Not a child
CGEF_20_1_11	What is the study ID of this child?	descriptivetext
CGEF_20_2_11	Participant ID	text
CGEF_20_3_11	Why not ?	text
CGEF_21_11	21. If HIV-negative and age <18 months, what is date of the last HIV-negative test?	single-select	1	Known
			2	Unknown
CGEF_21_1_11	Date last negative test:	datemthyear
CGEF_22_11	22. Is the HIV-negative child <18 months still breastfeeding?	single-select	1	Yes
			2	No
			99	Don’t Know
CGEF_23_11	23. If HIV-negative and >=18 months, what is the date of the last HIV-negative test?	single-select	1	Known
			2	Unknown
CGEF_23_1_11	Date last negative test:	datemthyear
CGEF_24_11	24. If HIV-positive, is the person in HIV care?	single-select	1	Yes
			2	No
			99	Don’t Know
CGEF_25_11	25. Where is the person receiving HIV care?	single-select	1	This facility
			2	Another facility
			3	Don’t Know
CGEF_25_1_11	Specify:	text
CGEF_26_11	26. If HIV-positive, is the person currently receiving antiretroviral therapy?	single-select	1	Yes
			2	No
			99	Don’t Know
CGEF_16_12	16. What is their age?	single-select	1	Known
			2	Unknown
CGEF_16_1_12	If age <1 year, enter number of months	single-select	1	Year (if age>=1 year)
			2	Month (if age<1 year)
CGEF_16_2_12	Years:	number
CGEF_16_3_12	Months:	number
CGEF_17_12	17. What is their gender?	single-select	1	Female
			2	Male
CGEF_18_12	18. Do you know their HIV status?	single-select	1	Yes
			2	No
			3	Unknown
CGEF_19_12	19. What is their HIV status?	single-select	1	HIV-positive
			2	HIV-negative, age <18 months
			3	HIV-negative, age >=18 months
CGEF_19_1_12	Specify:	text
CGEF_20_12	20. If HIV-positive and a child <15 years, is the child being enrolled in this FAM-CARE study?	single-select	1	Yes (Complete HIV Positive Child Enrollment Form)
			2	No
			3	Not a child
CGEF_20_1_12	What is the study ID of this child?	descriptivetext
CGEF_20_2_12	Participant ID	text
CGEF_20_3_12	Why not ?	text
CGEF_21_12	21. If HIV-negative and age <18 months, what is date of the last HIV-negative test?	single-select	1	Known
			2	Unknown
CGEF_21_1_12	Date last negative test:	datemthyear
CGEF_22_12	22. Is the HIV-negative child <18 months still breastfeeding?	single-select	1	Yes
			2	No
			99	Don’t Know
CGEF_23_12	23. If HIV-negative and >=18 months, what is the date of the last HIV-negative test?	single-select	1	Known
			2	Unknown
CGEF_23_1_12	Date last negative test:	datemthyear
CGEF_24_12	24. If HIV-positive, is the person in HIV care?	single-select	1	Yes
			2	No
			99	Don’t Know
CGEF_25_12	25. Where is the person receiving HIV care?	single-select	1	This facility
			2	Another facility
			3	Don’t Know
CGEF_25_1_12	Specify:	text
CGEF_26_12	26. If HIV-positive, is the person currently receiving antiretroviral therapy?	single-select	1	Yes
			2	No
			99	Don’t Know
CGEF_16_13	16. What is their age?	single-select	1	Known
			2	Unknown
CGEF_16_1_13	If age <1 year, enter number of months	single-select	1	Year (if age>=1 year)
			2	Month (if age<1 year)
CGEF_16_2_13	Years:	number
CGEF_16_3_13	Months:	number
CGEF_17_13	17. What is their gender?	single-select	1	Female
			2	Male
CGEF_18_13	18. Do you know their HIV status?	single-select	1	Yes
			2	No
			3	Unknown
CGEF_19_13	19. What is their HIV status?	single-select	1	HIV-positive
			2	HIV-negative, age <18 months
			3	HIV-negative, age >=18 months
CGEF_19_1_13	Specify:	text
CGEF_20_13	20. If HIV-positive and a child <15 years, is the child being enrolled in this FAM-CARE study?	single-select	1	Yes (Complete HIV Positive Child Enrollment Form)
			2	No
			3	Not a child
CGEF_20_1_13	What is the study ID of this child?	descriptivetext
CGEF_20_2_13	Participant ID	text
CGEF_20_3_13	Why not ?	text
CGEF_21_13	21. If HIV-negative and age <18 months, what is date of the last HIV-negative test?	single-select	1	Known
			2	Unknown
CGEF_21_1_13	Date last negative test:	datemthyear
CGEF_22_13	22. Is the HIV-negative child <18 months still breastfeeding?	single-select	1	Yes
			2	No
			99	Don’t Know
CGEF_23_13	23. If HIV-negative and >=18 months, what is the date of the last HIV-negative test?	single-select	1	Known
			2	Unknown
CGEF_23_1_13	Date last negative test:	datemthyear
CGEF_24_13	24. If HIV-positive, is the person in HIV care?	single-select	1	Yes
			2	No
			99	Don’t Know
CGEF_25_13	25. Where is the person receiving HIV care?	single-select	1	This facility
			2	Another facility
			3	Don’t Know
CGEF_25_1_13	Specify:	text
CGEF_26_13	26. If HIV-positive, is the person currently receiving antiretroviral therapy?	single-select	1	Yes
			2	No
			99	Don’t Know
CGEF_16_14	16. What is their age?	single-select	1	Known
			2	Unknown
CGEF_16_1_14	If age <1 year, enter number of months	single-select	1	Year (if age>=1 year)
			2	Month (if age<1 year)
CGEF_16_2_14	Years:	number
CGEF_16_3_14	Months:	number
CGEF_17_14	17. What is their gender?	single-select	1	Female
			2	Male
CGEF_18_14	18. Do you know their HIV status?	single-select	1	Yes
			2	No
			3	Unknown
CGEF_19_14	19. What is their HIV status?	single-select	1	HIV-positive
			2	HIV-negative, age <18 months
			3	HIV-negative, age >=18 months
CGEF_19_1_14	Specify:	text
CGEF_20_14	20. If HIV-positive and a child <15 years, is the child being enrolled in this FAM-CARE study?	single-select	1	Yes (Complete HIV Positive Child Enrollment Form)
			2	No
			3	Not a child
CGEF_20_1_14	What is the study ID of this child?	descriptivetext
CGEF_20_2_14	Participant ID	text
CGEF_20_3_14	Why not ?	text
CGEF_21_14	21. If HIV-negative and age <18 months, what is date of the last HIV-negative test?	single-select	1	Known
			2	Unknown
CGEF_21_1_14	Date last negative test:	datemthyear
CGEF_22_14	22. Is the HIV-negative child <18 months still breastfeeding?	single-select	1	Yes
			2	No
			99	Don’t Know
CGEF_23_14	23. If HIV-negative and >=18 months, what is the date of the last HIV-negative test?	single-select	1	Known
			2	Unknown
CGEF_23_1_14	Date last negative test:	datemthyear
CGEF_24_14	24. If HIV-positive, is the person in HIV care?	single-select	1	Yes
			2	No
			99	Don’t Know
CGEF_25_14	25. Where is the person receiving HIV care?	single-select	1	This facility
			2	Another facility
			3	Don’t Know
CGEF_25_1_14	Specify:	text
CGEF_26_14	26. If HIV-positive, is the person currently receiving antiretroviral therapy?	single-select	1	Yes
			2	No
			99	Don’t Know
CGEF_16_15	16. What is their age?	single-select	1	Known
			2	Unknown
CGEF_16_1_15	If age <1 year, enter number of months	single-select	1	Year (if age>=1 year)
			2	Month (if age<1 year)
CGEF_16_2_15	Years:	number
CGEF_16_3_15	Months:	number
CGEF_17_15	17. What is their gender?	single-select	1	Female
			2	Male
CGEF_18_15	18. Do you know their HIV status?	single-select	1	Yes
			2	No
			3	Unknown
CGEF_19_15	19. What is their HIV status?	single-select	1	HIV-positive
			2	HIV-negative, age <18 months
			3	HIV-negative, age >=18 months
CGEF_19_1_15	Specify:	text
CGEF_20_15	20. If HIV-positive and a child <15 years, is the child being enrolled in this FAM-CARE study?	single-select	1	Yes (Complete HIV Positive Child Enrollment Form)
			2	No
			3	Not a child
CGEF_20_1_15	What is the study ID of this child?	descriptivetext
CGEF_20_2_15	Participant ID	text
CGEF_20_3_15	Why not ?	text
CGEF_21_15	21. If HIV-negative and age <18 months, what is date of the last HIV-negative test?	single-select	1	Known
			2	Unknown
CGEF_21_1_15	Date last negative test:	datemthyear
CGEF_22_15	22. Is the HIV-negative child <18 months still breastfeeding?	single-select	1	Yes
			2	No
			99	Don’t Know
CGEF_23_15	23. If HIV-negative and >=18 months, what is the date of the last HIV-negative test?	single-select	1	Known
			2	Unknown
CGEF_23_1_15	Date last negative test:	datemthyear
CGEF_24_15	24. If HIV-positive, is the person in HIV care?	single-select	1	Yes
			2	No
			99	Don’t Know
CGEF_25_15	25. Where is the person receiving HIV care?	single-select	1	This facility
			2	Another facility
			3	Don’t Know
CGEF_25_1_15	Specify:	text
CGEF_26_15	26. If HIV-positive, is the person currently receiving antiretroviral therapy?	single-select	1	Yes
			2	No
			99	Don’t Know
CGEF_16_16	16. What is their age?	single-select	1	Known
			2	Unknown
CGEF_16_1_16	If age <1 year, enter number of months	single-select	1	Year (if age>=1 year)
			2	Month (if age<1 year)
CGEF_16_2_16	Years:	number
CGEF_16_3_16	Months:	number
CGEF_17_16	17. What is their gender?	single-select	1	Female
			2	Male
CGEF_18_16	18. Do you know their HIV status?	single-select	1	Yes
			2	No
			3	Unknown
CGEF_19_16	19. What is their HIV status?	single-select	1	HIV-positive
			2	HIV-negative, age <18 months
			3	HIV-negative, age >=18 months
CGEF_19_1_16	Specify:	text
CGEF_20_16	20. If HIV-positive and a child <15 years, is the child being enrolled in this FAM-CARE study?	single-select	1	Yes (Complete HIV Positive Child Enrollment Form)
			2	No
			3	Not a child
CGEF_20_1_16	What is the study ID of this child?	descriptivetext
CGEF_20_2_16	Participant ID	text
CGEF_20_3_16	Why not ?	text
CGEF_21_16	21. If HIV-negative and age <18 months, what is date of the last HIV-negative test?	single-select	1	Known
			2	Unknown
CGEF_21_1_16	Date last negative test:	datemthyear
CGEF_22_16	22. Is the HIV-negative child <18 months still breastfeeding?	single-select	1	Yes
			2	No
			99	Don’t Know
CGEF_23_16	23. If HIV-negative and >=18 months, what is the date of the last HIV-negative test?	single-select	1	Known
			2	Unknown
CGEF_23_1_16	Date last negative test:	datemthyear
CGEF_24_16	24. If HIV-positive, is the person in HIV care?	single-select	1	Yes
			2	No
			99	Don’t Know
CGEF_25_16	25. Where is the person receiving HIV care?	single-select	1	This facility
			2	Another facility
			3	Don’t Know
CGEF_25_1_16	Specify:	text
CGEF_26_16	26. If HIV-positive, is the person currently receiving antiretroviral therapy?	single-select	1	Yes
			2	No
			99	Don’t Know
CGEF_16_17	16. What is their age?	single-select	1	Known
			2	Unknown
CGEF_16_1_17	If age <1 year, enter number of months	single-select	1	Year (if age>=1 year)
			2	Month (if age<1 year)
CGEF_16_2_17	Years:	number
CGEF_16_3_17	Months:	number
CGEF_17_17	17. What is their gender?	single-select	1	Female
			2	Male
CGEF_18_17	18. Do you know their HIV status?	single-select	1	Yes
			2	No
			3	Unknown
CGEF_19_17	19. What is their HIV status?	single-select	1	HIV-positive
			2	HIV-negative, age <18 months
			3	HIV-negative, age >=18 months
CGEF_19_1_17	Specify:	text
CGEF_20_17	20. If HIV-positive and a child <15 years, is the child being enrolled in this FAM-CARE study?	single-select	1	Yes (Complete HIV Positive Child Enrollment Form)
			2	No
			3	Not a child
CGEF_20_1_17	What is the study ID of this child?	descriptivetext
CGEF_20_2_17	Participant ID	text
CGEF_20_3_17	Why not ?	text
CGEF_21_17	21. If HIV-negative and age <18 months, what is date of the last HIV-negative test?	single-select	1	Known
			2	Unknown
CGEF_21_1_17	Date last negative test:	datemthyear
CGEF_22_17	22. Is the HIV-negative child <18 months still breastfeeding?	single-select	1	Yes
			2	No
			99	Don’t Know
CGEF_23_17	23. If HIV-negative and >=18 months, what is the date of the last HIV-negative test?	single-select	1	Known
			2	Unknown
CGEF_23_1_17	Date last negative test:	datemthyear
CGEF_24_17	24. If HIV-positive, is the person in HIV care?	single-select	1	Yes
			2	No
			99	Don’t Know
CGEF_25_17	25. Where is the person receiving HIV care?	single-select	1	This facility
			2	Another facility
			3	Don’t Know
CGEF_25_1_17	Specify:	text
CGEF_26_17	26. If HIV-positive, is the person currently receiving antiretroviral therapy?	single-select	1	Yes
			2	No
			99	Don’t Know
CGEF_16_18	16. What is their age?	single-select	1	Known
			2	Unknown
CGEF_16_1_18	If age <1 year, enter number of months	single-select	1	Year (if age>=1 year)
			2	Month (if age<1 year)
CGEF_16_2_18	Years:	number
CGEF_16_3_18	Months:	number
CGEF_17_18	17. What is their gender?	single-select	1	Female
			2	Male
CGEF_18_18	18. Do you know their HIV status?	single-select	1	Yes
			2	No
			3	Unknown
CGEF_19_18	19. What is their HIV status?	single-select	1	HIV-positive
			2	HIV-negative, age <18 months
			3	HIV-negative, age >=18 months
CGEF_19_1_18	Specify:	text
CGEF_20_18	20. If HIV-positive and a child <15 years, is the child being enrolled in this FAM-CARE study?	single-select	1	Yes (Complete HIV Positive Child Enrollment Form)
			2	No
			3	Not a child
CGEF_20_1_18	What is the study ID of this child?	descriptivetext
CGEF_20_2_18	Participant ID	text
CGEF_20_3_18	Why not ?	text
CGEF_21_18	21. If HIV-negative and age <18 months, what is date of the last HIV-negative test?	single-select	1	Known
			2	Unknown
CGEF_21_1_18	Date last negative test:	datemthyear
CGEF_22_18	22. Is the HIV-negative child <18 months still breastfeeding?	single-select	1	Yes
			2	No
			99	Don’t Know
CGEF_23_18	23. If HIV-negative and >=18 months, what is the date of the last HIV-negative test?	single-select	1	Known
			2	Unknown
CGEF_23_1_18	Date last negative test:	datemthyear
CGEF_24_18	24. If HIV-positive, is the person in HIV care?	single-select	1	Yes
			2	No
			99	Don’t Know
CGEF_25_18	25. Where is the person receiving HIV care?	single-select	1	This facility
			2	Another facility
			3	Don’t Know
CGEF_25_1_18	Specify:	text
CGEF_26_18	26. If HIV-positive, is the person currently receiving antiretroviral therapy?	single-select	1	Yes
			2	No
			99	Don’t Know
CGEF_16_19	16. What is their age?	single-select	1	Known
			2	Unknown
CGEF_16_1_19	If age <1 year, enter number of months	single-select	1	Year (if age>=1 year)
			2	Month (if age<1 year)
CGEF_16_2_19	Years:	number
CGEF_16_3_19	Months:	number
CGEF_17_19	17. What is their gender?	single-select	1	Female
			2	Male
CGEF_18_19	18. Do you know their HIV status?	single-select	1	Yes
			2	No
			3	Unknown
CGEF_19_19	19. What is their HIV status?	single-select	1	HIV-positive
			2	HIV-negative, age <18 months
			3	HIV-negative, age >=18 months
CGEF_19_1_19	Specify:	text
CGEF_20_19	20. If HIV-positive and a child <15 years, is the child being enrolled in this FAM-CARE study?	single-select	1	Yes (Complete HIV Positive Child Enrollment Form)
			2	No
			3	Not a child
CGEF_20_1_19	What is the study ID of this child?	descriptivetext
CGEF_20_2_19	Participant ID	text
CGEF_20_3_19	Why not ?	text
CGEF_21_19	21. If HIV-negative and age <18 months, what is date of the last HIV-negative test?	single-select	1	Known
			2	Unknown
CGEF_21_1_19	Date last negative test:	datemthyear
CGEF_22_19	22. Is the HIV-negative child <18 months still breastfeeding?	single-select	1	Yes
			2	No
			99	Don’t Know
CGEF_23_19	23. If HIV-negative and >=18 months, what is the date of the last HIV-negative test?	single-select	1	Known
			2	Unknown
CGEF_23_1_19	Date last negative test:	datemthyear
CGEF_24_19	24. If HIV-positive, is the person in HIV care?	single-select	1	Yes
			2	No
			99	Don’t Know
CGEF_25_19	25. Where is the person receiving HIV care?	single-select	1	This facility
			2	Another facility
			3	Don’t Know
CGEF_25_1_19	Specify:	text
CGEF_26_19	26. If HIV-positive, is the person currently receiving antiretroviral therapy?	single-select	1	Yes
			2	No
			99	Don’t Know
CGEF_ECG_PN	Is caregiver HIV-Positive?	single-select	1	Yes
			2	No
CGEF_27	27. Are you currently receiving ART?	single-select	1	Yes
			2	No
CGEF_28	28. Why are you not currently receiving ART?	single-select	1	CD4 count too high
			2	Don’t feel sick
			3	Was on ART but stopped because of side effects
			4	Was on ART but ran out of drugs
			5	Other
CGEF_28_1	Specify:	text
CGEF_29	29. Have you ever taken antiretroviral medications?	single-select	1	Yes
			2	No
CGEF_30	30. Why did you receive ARVs previously? (Mark all that apply)	multi-select	1	PMTCT for a previous pregnancy
			2	HIV treatment
			3	Prophylaxis following exposure to HIV
			4	Prophylaxis following exposure to HIV
			88	Other
CGEF_30_1	Number of times PMTCT:	number
CGEF_30_2	Number of regimens:	number
CGEF_30_3	Specify:	text
CGEF_31	31. When did you start taking antiretroviral treatment for the first time?	single-select	1	Today
			2	Before today
			77	Never started ART
CGEF_31_1	When ?	single-select	1	Remember
			2	Don’t Remember
CGEF_31_2	Date:	datemthyear		mm/yy
CGEF_32	32. What antiretroviral drug(s) are you currently receiving? (Mark all that apply)	multi-select	0	TDF
			1	AZT
			2	ABC
			3	d4T
			4	3TC
			5	FTC
			6	EFV
			7	NVP
			8	LPV/r
			9	ATV/r
			10	Different ARV drug
			11	Different ARV drug
			77	Not currently receiving ART
CGEF_32_1	Specify other	text
CGEF_32_2	Specify other	text
CGEF_32_3	Specify other	text
CGEF_33	33. During the last 7 days, how many times have you missed taking one or more of your HIV drugs?	single-select	1	Did not miss drugs
			2	Did miss drugs
			3	N/A (if just started ART today)
			4	Unknown
CGEF_33_1	Number of doses missed	number
CGEF_34	34. Has there been any time in the last month when you spent more than 2 days without taking your HIV medicines?	single-select	1	Yes
			2	No
CGEF_35	35. Have you had any side effects from taking your antiretroviral medications in the last month?	single-select	1	Yes
			2	No
CGEF_36	36. What ARV side effects have you had? (Mark all that apply. Do not read the responses.)	multi-select	1	Fever, Chills, Sweats
			2	Pain, numbness or tingling in hands and feet
			3	Trouble remembering things
			4	Nausea or vomiting
			5	Diarrhea
			6	Trouble sleeping
			7	Skin problems
			8	Cough or breathing problems
			9	Headache
			10	Loss of appetite or change in taste of food
			11	Bloating, stomach pain or gas
			12	Muscle aches or joint pains
			13	Swelling of extremities
			14	Problems having sex
			15	Weight loss
			16	Hair loss or changes in hair
			17	Dizziness
			18	Nightmares
			19	Yellowing of eyes or skin
			20	Lipodystrophy (fat redistribution)
			21	Depressive symptoms
			88	Other
CGEF_36_1	Specify other	text
CGEF_37	37. Do you currently have any illnesses (Mark all that apply)?	multi-select	0	None
			1	Tuberculosis
			2	Anemia
			3	Malaria
			4	Respiratory tract infection/pneumonia
			5	Diarrhea/dehydration
			6	Wasting/Malnutrition
			7	Gynecological problems
			9	Kidney disease
			10	Serious adverse drug reaction
			11	Vomiting
			88	Other
CGEF_37_1	Specify other	text
CGEF_37_2	Specify other	text
CGEF_37_3	Specify other	text
CGEF_38	38. Have you ever been admitted to the hospital with any illness (do not include deliveries)?	single-select	1	Yes
			2	No
CGEF_39	39. How many times have you been hospitalized?	single-select	1	Known
			2	Unknown
CGEF_39_1	Number of times:	number
CGEF_40	40. What was the main cause of the hospitalization(s)? (Mark one for each hospitalization)	descriptivetext
CGEF_41	41. If unknown number of times hospitalized, what were the main causes of your hospitalizations? (Mark all that apply)	multi-select	1	Tuberculosis
			2	Anemia
			3	Malaria
			4	Respiratory tract infection/pneumonia
			5	Diarrhea/dehydration
			6	Wasting/Malnutrition
			7	Gynecological problems
			9	Kidney disease
			10	Serious adverse drug reaction
			88	Other
			99	Don’t Remember
CGEF_41_1	Specify:	text
CGEF_41_2	Specify:	text
CGEF_41_3	Specify:	text
CGEF_41_1	Reason for hospitalization:	single-select	1	Tuberculosis
			2	Anemia
			3	Malaria
			4	Respiratory tract infection/pneumonia
			5	Diarrhea/dehydration
			6	Wasting/Malnutrition
			7	Gynecological problems
			9	Kidney disease
			10	Serious adverse drug reaction
			88	Other
			99	Don’t Remember
CGEF_41_1_1	Specify:	text
CGEF_41_2_1	Specify:	text
CGEF_41_3_1	Specify:	text
CGEF_41_2	Reason for hospitalization:	single-select	1	Tuberculosis
			2	Anemia
			3	Malaria
			4	Respiratory tract infection/pneumonia
			5	Diarrhea/dehydration
			6	Wasting/Malnutrition
			7	Gynecological problems
			9	Kidney disease
			10	Serious adverse drug reaction
			88	Other
			99	Don’t Remember
CGEF_41_1_2	Specify:	text
CGEF_41_2_2	Specify:	text
CGEF_41_3_2	Specify:	text
CGEF_41_2	Reason for hospitalization:	single-select	1	Tuberculosis
			2	Anemia
			3	Malaria
			4	Respiratory tract infection/pneumonia
			5	Diarrhea/dehydration
			6	Wasting/Malnutrition
			7	Gynecological problems
			9	Kidney disease
			10	Serious adverse drug reaction
			88	Other
			99	Don’t Remember
CGEF_41_1_2	Specify:	text
CGEF_41_2_2	Specify:	text
CGEF_41_3_2	Specify:	text
CGEF_41_3	Reason for hospitalization:	single-select	1	Tuberculosis
			2	Anemia
			3	Malaria
			4	Respiratory tract infection/pneumonia
			5	Diarrhea/dehydration
			6	Wasting/Malnutrition
			7	Gynecological problems
			9	Kidney disease
			10	Serious adverse drug reaction
			88	Other
			99	Don’t Remember
CGEF_41_1_3	Specify:	text
CGEF_41_2_3	Specify:	text
CGEF_41_3_3	Specify:	text
CGEF_41_3	Reason for hospitalization:	single-select	1	Tuberculosis
			2	Anemia
			3	Malaria
			4	Respiratory tract infection/pneumonia
			5	Diarrhea/dehydration
			6	Wasting/Malnutrition
			7	Gynecological problems
			9	Kidney disease
			10	Serious adverse drug reaction
			88	Other
			99	Don’t Remember
CGEF_41_1_3	Specify:	text
CGEF_41_2_3	Specify:	text
CGEF_41_3_3	Specify:	text
CGEF_41_4	Reason for hospitalization:	single-select	1	Tuberculosis
			2	Anemia
			3	Malaria
			4	Respiratory tract infection/pneumonia
			5	Diarrhea/dehydration
			6	Wasting/Malnutrition
			7	Gynecological problems
			9	Kidney disease
			10	Serious adverse drug reaction
			88	Other
			99	Don’t Remember
CGEF_41_1_4	Specify:	text
CGEF_41_2_4	Specify:	text
CGEF_41_3_4	Specify:	text
CGEF_41_4	Reason for hospitalization:	single-select	1	Tuberculosis
			2	Anemia
			3	Malaria
			4	Respiratory tract infection/pneumonia
			5	Diarrhea/dehydration
			6	Wasting/Malnutrition
			7	Gynecological problems
			9	Kidney disease
			10	Serious adverse drug reaction
			88	Other
			99	Don’t Remember
CGEF_41_1_4	Specify:	text
CGEF_41_2_4	Specify:	text
CGEF_41_3_4	Specify:	text
CGEF_41_5	Reason for hospitalization:	single-select	1	Tuberculosis
			2	Anemia
			3	Malaria
			4	Respiratory tract infection/pneumonia
			5	Diarrhea/dehydration
			6	Wasting/Malnutrition
			7	Gynecological problems
			9	Kidney disease
			10	Serious adverse drug reaction
			88	Other
			99	Don’t Remember
CGEF_41_1_5	Specify:	text
CGEF_41_2_5	Specify:	text
CGEF_41_3_5	Specify:	text
CGEF_41_5	Reason for hospitalization:	single-select	1	Tuberculosis
			2	Anemia
			3	Malaria
			4	Respiratory tract infection/pneumonia
			5	Diarrhea/dehydration
			6	Wasting/Malnutrition
			7	Gynecological problems
			9	Kidney disease
			10	Serious adverse drug reaction
			88	Other
			99	Don’t Remember
CGEF_41_1_5	Specify:	text
CGEF_41_2_5	Specify:	text
CGEF_41_3_5	Specify:	text
CGEF_41_6	Reason for hospitalization:	single-select	1	Tuberculosis
			2	Anemia
			3	Malaria
			4	Respiratory tract infection/pneumonia
			5	Diarrhea/dehydration
			6	Wasting/Malnutrition
			7	Gynecological problems
			9	Kidney disease
			10	Serious adverse drug reaction
			88	Other
			99	Don’t Remember
CGEF_41_1_6	Specify:	text
CGEF_41_2_6	Specify:	text
CGEF_41_3_6	Specify:	text
CGEF_41_6	Reason for hospitalization:	single-select	1	Tuberculosis
			2	Anemia
			3	Malaria
			4	Respiratory tract infection/pneumonia
			5	Diarrhea/dehydration
			6	Wasting/Malnutrition
			7	Gynecological problems
			9	Kidney disease
			10	Serious adverse drug reaction
			88	Other
			99	Don’t Remember
CGEF_41_1_6	Specify:	text
CGEF_41_2_6	Specify:	text
CGEF_41_3_6	Specify:	text
CGEF_41_7	Reason for hospitalization:	single-select	1	Tuberculosis
			2	Anemia
			3	Malaria
			4	Respiratory tract infection/pneumonia
			5	Diarrhea/dehydration
			6	Wasting/Malnutrition
			7	Gynecological problems
			9	Kidney disease
			10	Serious adverse drug reaction
			88	Other
			99	Don’t Remember
CGEF_41_1_7	Specify:	text
CGEF_41_2_7	Specify:	text
CGEF_41_3_7	Specify:	text
CGEF_41_7	Reason for hospitalization:	single-select	1	Tuberculosis
			2	Anemia
			3	Malaria
			4	Respiratory tract infection/pneumonia
			5	Diarrhea/dehydration
			6	Wasting/Malnutrition
			7	Gynecological problems
			9	Kidney disease
			10	Serious adverse drug reaction
			88	Other
			99	Don’t Remember
CGEF_41_1_7	Specify:	text
CGEF_41_2_7	Specify:	text
CGEF_41_3_7	Specify:	text
CGEF_41_8	Reason for hospitalization:	single-select	1	Tuberculosis
			2	Anemia
			3	Malaria
			4	Respiratory tract infection/pneumonia
			5	Diarrhea/dehydration
			6	Wasting/Malnutrition
			7	Gynecological problems
			9	Kidney disease
			10	Serious adverse drug reaction
			88	Other
			99	Don’t Remember
CGEF_41_1_8	Specify:	text
CGEF_41_2_8	Specify:	text
CGEF_41_3_8	Specify:	text
CGEF_41_8	Reason for hospitalization:	single-select	1	Tuberculosis
			2	Anemia
			3	Malaria
			4	Respiratory tract infection/pneumonia
			5	Diarrhea/dehydration
			6	Wasting/Malnutrition
			7	Gynecological problems
			9	Kidney disease
			10	Serious adverse drug reaction
			88	Other
			99	Don’t Remember
CGEF_41_1_8	Specify:	text
CGEF_41_2_8	Specify:	text
CGEF_41_3_8	Specify:	text
CGEF_41_9	Reason for hospitalization:	single-select	1	Tuberculosis
			2	Anemia
			3	Malaria
			4	Respiratory tract infection/pneumonia
			5	Diarrhea/dehydration
			6	Wasting/Malnutrition
			7	Gynecological problems
			9	Kidney disease
			10	Serious adverse drug reaction
			88	Other
			99	Don’t Remember
CGEF_41_1_9	Specify:	text
CGEF_41_2_9	Specify:	text
CGEF_41_3_9	Specify:	text
CGEF_41_9	Reason for hospitalization:	single-select	1	Tuberculosis
			2	Anemia
			3	Malaria
			4	Respiratory tract infection/pneumonia
			5	Diarrhea/dehydration
			6	Wasting/Malnutrition
			7	Gynecological problems
			9	Kidney disease
			10	Serious adverse drug reaction
			88	Other
			99	Don’t Remember
CGEF_41_1_9	Specify:	text
CGEF_41_2_9	Specify:	text
CGEF_41_3_9	Specify:	text
CGEF_41_10	Reason for hospitalization:	single-select	1	Tuberculosis
			2	Anemia
			3	Malaria
			4	Respiratory tract infection/pneumonia
			5	Diarrhea/dehydration
			6	Wasting/Malnutrition
			7	Gynecological problems
			9	Kidney disease
			10	Serious adverse drug reaction
			88	Other
			99	Don’t Remember
CGEF_41_1_10	Specify:	text
CGEF_41_2_10	Specify:	text
CGEF_41_3_10	Specify:	text
CGEF_41_10	Reason for hospitalization:	single-select	1	Tuberculosis
			2	Anemia
			3	Malaria
			4	Respiratory tract infection/pneumonia
			5	Diarrhea/dehydration
			6	Wasting/Malnutrition
			7	Gynecological problems
			9	Kidney disease
			10	Serious adverse drug reaction
			88	Other
			99	Don’t Remember
CGEF_41_1_10	Specify:	text
CGEF_41_2_10	Specify:	text
CGEF_41_3_10	Specify:	text
CGEF_41_11	Reason for hospitalization:	single-select	1	Tuberculosis
			2	Anemia
			3	Malaria
			4	Respiratory tract infection/pneumonia
			5	Diarrhea/dehydration
			6	Wasting/Malnutrition
			7	Gynecological problems
			9	Kidney disease
			10	Serious adverse drug reaction
			88	Other
			99	Don’t Remember
CGEF_41_1_11	Specify:	text
CGEF_41_2_11	Specify:	text
CGEF_41_3_11	Specify:	text
CGEF_42	42. Are you and your family members going to be receiving HIV care in the Family Centered Care program?	single-select	1	Yes
			2	No, program is offered at this clinic but not joining
			3	No, program not offered in this clinic (control site)
CGEF_42_1	Number of family members who will be in the program:	number
CGEF_43	43. What is the reason that you are not joining the Family centered care program?	single-select	1	Caregiver is not HIV-positive
			2	Have not disclosed HIV-positive status to other family members
			3	Fear of stigma
			4	Day/time is not convenient
			5	Not interested in the program
			88	Other
CGEF_43_1	Specify:	text
CGEF_44	44. Date of next scheduled study visit.	date
CGEF_Comm	Comment:	longtext
CGEF_Comm	Comment:	longtext

## Sheet: data
CGEF_S	CGEF_ST	CGEF_PN	CGEF_H1	CGEF_H2	CGEF_H3	CGEF_1	CGEF_2	CGEF_2_1	CGEF_3	CGEF_4	CGEF_4_1	CGEF_5	CGEF_6	CGEF_7	CGEF_8	CGEF_8_1	CGEF_9	CGEF_9_1	CGEF_10	CGEF_10_1	CGEF_11	CGEF_11_1	CGEF_12	CGEF_12_1	CGEF_13	CGEF_14	CGEF_15	CGEF_16	CGEF_16_1	CGEF_16_2	CGEF_16_3	CGEF_17	CGEF_18	CGEF_19	CGEF_19_1	CGEF_20	CGEF_20_1	CGEF_20_2	CGEF_20_3	CGEF_21	CGEF_21_1	CGEF_22	CGEF_23	CGEF_23_1	CGEF_24	CGEF_25	CGEF_25_1	CGEF_26	CGEF_15_1
12-001-00	12-Horo	12-001-00	Sep 28 2017	12	12	2	1	48	5				3	00:40	1		1				1	06/09	3		2	2	2	1	1	12		1	1	1		1		12-001-01											2
11-054-00	11-Emkhuzweni	11-054-00	Jun 05 2018	11	11	1	1	67	5				7	00:45	1		1				2		3,4		2	6	3	1	1	9		1	1	1		1		11-054-01											3
11-049-00	11-Emkhuzweni	11-049-00	May 21 2018	11	11	1	1	67	1	2		2	7	01:00	1		1				2		2,3,4		2	7	1	1	1	70		2	1	1		3									1	1		1	3
11-048-00	11-Emkhuzweni	11-048-00	May 08 2018	11	11	1	1	45	4				1	01:30	1		1				2		3		2	2	3	1	1	5		2	1	1		1		11-048-01											3
11-043-00	11-Emkhuzweni	11-043-00	Apr 17 2018	11	11	1	1	22	3				2	01:00	2	Ndvwabangeni and Mangweni clinics	1				1	01/12	3,2		2	6	5	1	1	62		1	1	3									2						2
17-028-00	17-Lobamaba	17-028-00	Mar 28 2018	17	17	1	1	24	3				3	00:10	1		2		2							4	5	1	1	60		1	2																2
13-030-00	13-Mangweni	13-030-00	Mar 12 2018	13	13	1	1	25	3				3	00:30	1		2				1	06/12	3,4		2	3	2	1	1	9		1	1	1		1		13-030-01											5
16-042-00	16-Dvokolwalo	16-042-00	Mar 06 2018	16	16	1	1	26	3				3	00:30	2	Mliba Nazarene Clinic	1				1	03/16	3		2	9	5	2				2	2																5
16-040-00	16-Dvokolwalo	16-040-00	Feb 17 2018	16	16	1	1	42	5				7	02:00	1		1				2		3		1	5	2	1	1	10		1	1	1		1		16-040-01											2
11-031-00	11-Emkhuzweni	11-031-00	Jan 15 2018	11	11	1	1	41	1	1	41	2	1	00:30	1		1				1	01/09	2,3		2	2	1	1	1	41		2	1	3									2						2
16-029-00	16-Dvokolwalo	16-029-00	Dec 20 2017	16	16	1	1	60	1	1	67	2	3	01:30	1		1				1	12/11	2,3		1	5	3	1	1	7		1	1	1		1		16-029-01											5
15-012-00	15-Bhalekani	15-012-00	Dec 07 2017	15	15	1	1	34	1	1	36	2	4	01:00	1		1				1	07/14	3,2		1	2	1	1	1	36		2	1	1		3									1	2	Dvokolwako health center	1	2
11-016-00	11-Emkhuzweni	11-016-00	Nov 30 2017	11	11	1	1	25	2	1	30	2	1	02:00	1		1				2		2,3		2	2	1	1	1	30		2	1	1		3									2				2
16-023-00	16-Dvokolwalo	16-023-00	Nov 22 2017	16	16	1	1	32	4				3	02:00	2	Mliba Nazarene Clinic	1				1	06/05	2,3,4		2	3	5	1	1	30		2	3																5
18-002-00	18-Mbabane	18-002-00	Oct 03 2017	18	18	1	1	40	3				7	00:30	2	Mahwalala Red Cross	1				2		3,88	Children	2	7	2	1	1	20		1	1	1		3									1	2	Mbabane Public Health	1	2
16-004-00	16-Dvokolwalo	16-004-00	Sep 30 2017	16	16	1	1	50	1	1	56	1	1	00:03	1		1				1	06/07	2,3		2	6	1	1	1	56		2	1	1		3									1	1		1	2
16-005-00	16-Dvokolwalo	16-005-00	Oct 02 2017	16	16	1	1	38	1	1	40	2	2	01:00	1		1				1	06/05	2,3,4		2	4	1	1	1	40		2	1	1		3									2				5
15-028-00	15-Bhalekani	15-028-00	Mar 15 2018	15	15	1	1	30	1	1	47	2	7	02:00	1		1				1	03/04	2,3		2	3	1	1	1	47		2	1	1		3									1	1		1	2
15-036-00	15-Bhalekani	15-036-00	Jun 08 2018	15	15	1	1	28	3				1	00:30	1		1				1	06/15	2,3		2	3	5	2				2	3																5
14-041-00	14-Pigg's Peak	14-041-00	Feb 27 2018	14	14	1	1	30	1	1	34	2	4	01:30	2	Emkhuzweni	1				1	05/17	2,3		2	6	1	1	1	34		2	3																3
15-039-00	15-Bhalekani	15-039-00	Jul 02 2018	15	15	1	1	31	1	1	53	2	1	01:00	1		1				2		2,3		2	3	1	1	1	53		2	1	1		3									1	1		1	2
15-038-00	15-Bhalekani	15-038-00	Jun 28 2018	15	13	2	1	40	3				4	00:30	2	Bhalekane clinic	1				1	08/16	3,4,2		1	3	3	2				2	1	1		1		15-038-01											5
14-060-00	14-Pigg's Peak	14-060-00	Jun 26 2018	14	18	1	1	35	1	2		2	4	01:30	2	Horo clinic	1				1	06/04	2,3		2	1	2	1	1	14		1	1	1		1		14-060-01
14-059-00	14-Pigg's Peak	14-059-00	Jun 26 2018	14	18	1	1	50	1	1	78	2	7	00:45	2	Mshingishingini clinic	1				1	12/13	2		1	1	3	1	1	6		2	1	1		1		14-059-01
14-056-00	14-Pigg's Peak	14-056-00	Jun 26 2018	14	14	1	1	25	3				2	00:15	1		1				1	06/13	2		2	1	2	1	1	4		1	1	1		1		14-056-01
14-058-00	14-Pigg's Peak	14-058-00	Jun 26 2018	14	14	1	1	38	1	1	45	2	3	00:15	1		1				1	02/07	2		2	4	2	1	1	11		1	1	1		1		14-058-01											5
14-057-00	14-Pigg's Peak	14-057-00	Jun 26 2018	14	14	1	1	34	1	1	44	2	4	00:30	1		1				2		2		2	10	3	1	1	13		1	1	1		1		14-057-01											2
15-037-00	15-Bhalekani	15-037-00	Jun 20 2018	15	15	1	1	31	1	1	42	2	1	00:30	1		1				1	04/04	2,3		2	3	3	1	1	7		1	1	1		1		15-037-01											3
14-055-00	14-Pigg's Peak	14-055-00	May 31 2018	14	14	1	1	36	3				4	00:40	1		1				1	01/08	2,3		2	4	2	1	1	13		2	1	3									1	03/18					2
14-054-00	14-Pigg's Peak	14-054-00	May 30 2018	14	14	1	1	52	5				1	02:00	2	Ndzingeni clinic	1				1	06/04	3		2	5	2	2				1	1	3									1	04/18					2
14-053-00	14-Pigg's Peak	14-053-00	May 22 2018	14	14	1	1	42	1	2		2	5	01:00	2	Bulandzeni clinic	1				1	06/11	2,3		2	2	1	2				2	1	1		3									1	2	South Africa	1	2
15-035-00	15-Bhalekani	15-035-00	May 17 2018	15	15	1	2		1	2		2	2	00:30	1		1				1	05/08	3		1	3	3	1	1	12		1	1	1		1		15-035-01											2
17-032-00	17-Lobamaba	17-032-00	May 17 2018	17	17	1	1	25	3				4	00:20	1		1				1	10/13	2,3,4		1	6	5	1	1	60		2	2																5
14-051-00	14-Pigg's Peak	14-051-00	May 15 2018	14	14	1	1	45	3				3	00:30	2	Mshingishingini	1				1	03/06	3		2	4	2	1	1	26		2	2																2
14-052-00	14-Pigg's Peak	14-052-00	May 08 2018	14	14	1	1	32	1	1	57	2	1	02:00	1		1				1	02/17	2,4,3		2	5	1	1	1	57		2	1	3									1	04/18					2
16-051-00	16-Dvokolwalo	16-051-00	May 07 2018	16	16	1	1	38	5				1	00:30	1		1				1	07/11	3		2	4	2	1	1	9		2	1	1		1		16-051-01											3
15-034-00	15-Bhalekani	15-034-00	May 07 2018	15	15	1	1	36	1	1	48	2	1	00:30	1		1				1	05/05	2,3		2	1	2	1	1	7		1	1	1		1		15-034-01
16-048-00	16-Dvokolwalo	16-048-00	Apr 30 2018	16	16	1	1	53	3				7	01:00	1		1				2		3		2	4	3	1	1	14		1	1	1		1		16-048-01											5
14-050-00	14-Pigg's Peak	14-050-00	Apr 26 2018	14	14	2	1	34	3				5	00:30	2	Ntfonjeni clinic	2		1	01/18						3	3	1	1	23		1	1	3									2						3
14-049-00	14-Pigg's Peak	14-049-00	Apr 26 2018	14	14	2	1	47	5				1	02:00	2	Mshingishingini	1				1	04/09	3		2	3	2	2				2	1	3									2						2
15-033-00	15-Bhalekani	15-033-00	Apr 25 2018	15	15	1	1	22	3				1	00:30	1		1				1	04/18	3,2		2	2	2	1	1	6		1	1	1		1		15-033-01											5
14-048-00	14-Pigg's Peak	14-048-00	Apr 24 2018	14	14	1	1	53	5				2	01:00	2	Vusweni clinic	1				1	08/11	3		2	6	2	2				2	3																2
15-032-00	15-Bhalekani	15-032-00	Apr 23 2018	15	15	1	1	53	5				7	01:00	2	Mangweni clinic	1				2		3,4		2	2	2	1	1	32		1	3																2
17-030-00	17-Lobamaba	17-030-00	Apr 21 2018	17	17	1	1	34	3				3	01:30	2	Zombodze AHF	1				1	01/08	3,2		2	3	2	1	1	9		1	1	1		1		17-030-01											5
15-031-00	15-Bhalekani	15-031-00	Apr 11 2018	15	15	1	1	23	1	1	23	2	1	02:00	1		1				1	02/10	2,3		2	2	1	1	1	23		2	3																2
17-029-00	17-Lobamaba	17-029-00	Apr 05 2018	17	17	1	1	27	3				3	00:40	1		1				1	01/14	3,2		2	5	5	1	1	50		2	2																5
15-006-00	15-Bhalekani	15-006-00	Apr 03 2018	15	15	1	1	27	3				3	01:00	1		1				1	01/12	3		2	2	5	2				1	3																2
15-030-00	15-Bhalekani	15-030-00	Mar 28 2018	15	15	1	1	44	1	1	48	2	7	01:00	1		1				2		2,3,4		1	3	1	1	1	48		2	1	1		3									1	1		1	2
14-047-00	14-Pigg's Peak	14-047-00	Mar 27 2018	14	14	1	1	33	1	1	47	2	3	00:01	2	Ndzingeni	1				1	04/13	2,3		2	6	1	1	1	47		2	1	1		3									1	1		1	2
14-046-00	14-Pigg's Peak	14-046-00	Mar 27 2018	14	14	1	1	34	1	1	35	2	5	00:01	1		1				1	07/13	2,3		2	4	1	1	1	35		2	1	1		3									1	2	Mhlume clinic	1	2
16-046-00	16-Dvokolwalo	16-046-00	Mar 23 2018	16	16	1	1	41	1	1	51	2	6	01:00	2	Mkhuzweni Health center	1				1	02/07	2		2	2	1	1	1	51		2	1	1		3									1	1		1	2
13-033-00	13-Mangweni	13-033-00	Mar 21 2018	13	13	1	1	33	3				4	00:35	1		2		1	01/18						2	3	1	1	9		2	1	1		1		13-033-01											5
15-029-00	15-Bhalekani	15-029-00	Mar 19 2018	15	15	1	1	37	1	1	39	2	3	01:30	1		1				1	01/08	2,3		2	4	1	1	1	39		2	1	1		3									1	1		1	2
17-026-00	17-Lobamaba	17-026-00	Mar 14 2018	17	17	1	1	42	3				2	00:30	1		1				1	11/10	3,2		2	6	3	1	1	8		2	1	1		1		17-026-01											3
15-027-00	15-Bhalekani	15-027-00	Mar 14 2018	15	15	1	1	25	1	1	31	2	1	00:30	1		1				2		2,3		2	3	1	1	1	31		2	1	1		3									1	1		1	2
15-026-00	15-Bhalekani	15-026-00	Mar 12 2018	15	15	1	1	31	1	1	46	2	7	02:30	1		1				1	01/10	2,3		1	3	1	1	1	46		2	1	1		3									1	1		1	2
14-045-00	14-Pigg's Peak	14-045-00	Mar 12 2018	14	14	1	1	41	1	1	44	2	3	02:00	2	Ntfonjeni	1				1	02/14	2,3		2	5	1	1	1	44		2	1	1		3									1	2	Mshingishingini	1	3
15-025-00	15-Bhalekani	15-025-00	Mar 10 2018	15	15	2	1	27	3				4	02:00	1		1				1	01/10	3,2		2	2	5	2				1	1	1		3									1	2	Dvokolwako	1	2
15-024-00	15-Bhalekani	15-024-00	Mar 07 2018	15	15	1	1	23	1	1	28	2	4	00:30	2	Bulandzeni	1				1	02/16	2		2	3	1	1	1	28		2	1	1		3									1	1		1	2
17-022-00	17-Lobamaba	17-022-00	Mar 06 2018	17	17	1	1	19	3				3	00:30	1		1				1	08/16	3		2	3	5	1	1	26		2	3																5
14-044-00	14-Pigg's Peak	14-044-00	Mar 06 2018	14	14	2	1	37	1	1	32	2	5	01:30	1		1				1	06/12	2,3		2	5	1	1	1	32		1	1	3									1	02/18					2
14-043-00	14-Pigg's Peak	14-043-00	Mar 06 2018	14	14	1	1	28	3				5	00:30	2	Mshingishingini	1				1	06/12	3		2	1	2	1	1	8		1	1	1		1		14-043-01
14-040-00	14-Pigg's Peak	14-040-00	Feb 27 2018	14	14	1	1	41	2	2		2	2	00:15	2	Maguga Clinic	1				1	11/07	2,3		2	3	1	2				2	1	3									2						3
15-022-00	15-Bhalekani	15-022-00	Feb 26 2018	15	15	1	1	40	3				1	01:00	2	Mangweni	1				1	01/10	3		1	3	2	1	1	3		1	1	1		1		15-022-01											2
14-038-00	14-Pigg's Peak	14-038-00	Feb 20 2018	14	14	1	1	41	1	1	40	2	1	02:30	2	Nkhaba clinic	1				1	09/06	2		2	5	1	1	1	40		2	1	1		3									1	1		1	2
14-037-00	14-Pigg's Peak	14-037-00	Feb 13 2018	14	14	1	1	35	1	1	38	2	3	00:01	2	Maguga clinic	1				1	10/13	2,3		2	6	1	1	1	38		2	1	1		3									1	2	Lobamba clinic	1	2
13-026-00	13-Mangweni	13-026-00	Feb 07 2018	13	13	1	1	46	1	1	50	2	5	02:00	1		1				1	06/09	2,3,4		2	2	1	1	1	50		2	1	1		3									1	1		1	2
15-019-00	15-Bhalekani	15-019-00	Feb 06 2018	15	15	1	1	66	1	2		2	7	01:30	2	Mkhuzweni Health center	1				1	01/13	3,2		2	2	1	2				2	1	1		3									1	2	Mkhuzweni Health center	1	3
14-035-00	14-Pigg's Peak	14-035-00	Feb 06 2018	14	14	1	1	39	3				2	03:00	1		1				1	03/09	3,4		2	4	2	1	1	21		2	1	3									2						2
15-018-00	15-Bhalekani	15-018-00	Jan 25 2018	15	15	1	1	27	3				3	01:00	1		1				1	06/13	3		2	2	2	1	1	9		1	1	3									1	10/17					2
15-017-00	15-Bhalekani	15-017-00	Jan 18 2018	15	15	1	1	44	2	1	45	2	3	01:30	1		1				1	01/07	2,3		1	2	2	1	1	8		1	1	1		1		15-017-01											2
15-015-00	15-Bhalekani	15-015-00	Jan 15 2018	15	15	1	1	22	1	1	30	2	1	01:30	1		1				1	08/11	3,2		2	2	1	1	1	30		2	1	1		3									1	2	Mkhuzweni Health center	1	2
15-013-00	15-Bhalekani	15-013-00	Dec 18 2017	15	15	1	1	70	1	2		2	7	00:45	1		1				1	01/10	2,3		2	2	1	2				2	1	1		3									1	1		1	3
15-009-00	15-Bhalekani	15-009-00	Dec 04 2017	15	15	1	1	15	3				1	00:45	1		1				1	08/16	3		2	2	5	2				1	1	1		3									1	1		1	2
15-011-00	15-Bhalekani	15-011-00	Nov 28 2017	15	15	1	1	26	3				1	01:00	1		1				1	01/11	3,2		2	4	2	1	1	9		1	1	1		1		15-011-01											2
15-010-00	15-Bhalekani	15-010-00	Nov 09 2017	15	15	1	1	28	1	1	34	2	3	01:15	2	Nyonyane clinic	1				1	10/14	2,3		2	3	2	1	1	6		1	1	1		1		15-010-01											1
15-004-00	15-Bhalekani	15-004-00	Oct 17 2017	15	15	1	1	25	1	1	33	2	3	01:15	1		1				1	06/13	2,3		2	2	2	1	1	3		2	1	1		1		15-004-01											1
15-002-00	15-Bhalekani	15-002-00	Oct 10 2017	15	15	1	1	23	3				4	00:40	1		1				1	09/14	3		2	2	2	1	1	3		1	1	1		1		15-002-01											2
18-021-00	18-Mbabane	18-021-00	Feb 06 2018	18	18	2	1	31	2	2		2	3	00:30	1		1				1	01/12	2		1	3	1	2				1	1	1		3									1	1		1	2
18-031-00	18-Mbabane	18-031-00	May 15 2018	18	18	1	1	36	3				4	00:20	2	Ezulwini satellite	1				1	10/13	2,3		2	8	5	1	1	67		2	1	1		3									2				5
18-028-00	18-Mbabane	18-028-00	Mar 03 2018	18	18	1	1	38	3				4	00:45	2	Siphocosini clinic	1				2		3,2		1	6	5	1	1	70		1	1	3									1	12/17					5
15-023-00	15-Bhalekani	15-023-00	Feb 28 2018	15	15	1	1	25	3				4	01:00	1		1				1	03/16	2,3		2	3	5	1	1	22		1	1	3									2						2
15-020-00	15-Bhalekani	15-020-00	Apr 24 2018	15	16	1	1	61	1	1	65	2	2	01:00	1		2		1	02/17						3	1	1	1	65		2	3																3
11-058-00	11-Emkhuzweni	11-058-00	Jul 07 2018	11	11	1	1	31	1	1	42	2	3	00:30	1		1				1	12/15	2,3		1	5	2	1	1	2		2	1	3									1	06/18					2
11-053-00	11-Emkhuzweni	11-053-00	Jun 04 2018	11	11	2	1	40	1	1	28	2	2	02:00	1		1				1	05/16	2,3		2	2	1	1	1	28		1	1	3									2						2
12-007-00	12-Horo	12-007-00	Oct 07 2017	12	12	1	1	36	5				7	00:40	1		1				1	06/10	3		2	3	2	1	1	12		2	1	1		1		12-007-01											2
16-045-00	16-Dvokolwalo	16-045-00	Mar 17 2018	16	16	1	1	49	5				2	00:20	2	Khuphuka Clinic	1				1	06/06	3		2	5	5	1	1	18		1	1	3									1	01/18					3
16-036-00	16-Dvokolwalo	16-036-00	Jan 24 2018	16	16	1	1	38	3				1	01:00	2	Mliba Nazarene Clinic	1				1	05/17	2,3		2	3	5	2				1	1	1		3									1	2	Mliba Nazarene Clinic	1	2
15-016-00	15-Bhalekani	15-016-00	Jan 17 2018	15	15	1	1	35	1	2		2	2	01:00	1		1				1	01/05	2,3,4		1	4	1	2				2	1	1		3									1	1		1	2
16-050-00	16-Dvokolwalo	16-050-00	May 03 2018	16	16	1	1	45	5				1	00:30	1		1				1	05/12	3		2	6	5	1	1	24		1	1	1		3									1	2	National TB hospital	1	5
11-036-00	11-Emkhuzweni	11-036-00	Mar 03 2018	11	11	2	1	39	1	1	27	2	2	00:30	1		1				2		2,3,4		2	5	1	1	1	27		1	1	1		3									1	1		1	2
17-018-00	17-Lobamaba	17-018-00	Feb 08 2018	17	17	1	1	29	3				2	00:30	1		1				1	06/13	3		2	7	5	1	1	46		1	3																5
13-010-00	13-Mangweni	13-010-00	Dec 02 2017	13	13	1	1	29	1	1	32	2	1	01:00	1		1				1	06/10	2,3		2	4	1	1	1	32		2	1	1		3									1	1		1	2
12-023-00	12-Horo	12-023-00	Jan 04 2018	12	13	1	1	61	1	2		2	2	01:00	1		1				1	09/09	2,3		2	5	2	2				1	1	3									2						2
16-030-00	16-Dvokolwalo	16-030-00	Dec 20 2017	16	16	1	1	30	1	1	35	2	3	00:30	1		1				1	07/08	2,3		1	6	1	1	1	35		2	1	1		3									2				5
16-025-00	16-Dvokolwalo	16-025-00	Dec 01 2017	16	16	1	1	42	1	1	42	2	5	04:00	1		1				1	01/08	2,3		2	5	1	1	1	42		2	1	1		3									1	2	Mbabane Government hospital	1	3
16-006-00	16-Dvokolwalo	16-006-00	Oct 03 2017	16	16	2	1	51	4				3	00:20	1		1				2		88	Ex-wife	2	5	2	2				2	1	3									2						2
11-050-00	11-Emkhuzweni	11-050-00	May 30 2018	11	11	1	1	34	1	1	40	2	7	01:00	1		1				1	01/11	2,3,4		2	3	2	1	1	8		2	1	1		1		11-050-01											2
13-043-00	13-Mangweni	13-043-00	Jun 25 2018	13	13	1	1	31	3				5	00:45	1		1				1	03/15	3,4		2	2	3	1	1	10		2	1	1		1		13-043-01											3
13-044-00	13-Mangweni	13-044-00	Jul 07 2018	13	13	1	1	29	3				2	01:00	1		1				1	06/07	3,4		2	2	3	1	1	14		1	1	1		1		13-044-01											5
11-057-00	11-Emkhuzweni	11-057-00	Jul 07 2018	11	11	1	1	53	1	1	53	2	4	00:45	1		1				1	01/08	2,3,4		2	5	2	1	1	13		2	1	1		1		11-057-01											2
11-056-00	11-Emkhuzweni	11-056-00	Jul 07 2018	11	11	1	1	44	1	1	50	2	2	01:00	2	Ndvwabangeni clinic	1				2		2,3		2	5	2	1	1	12		1	1	1		1		11-056-01											2
11-055-00	11-Emkhuzweni	11-055-00	Jun 28 2018	11	11	1	1	30	1	2		2	7	01:00	1		1				1	05/15	2,3		2	4	2	1	1	5		2	1	1		1		11-055-01											2
12-040-00	12-Horo	12-040-00	Jun 25 2018	12	12	1	1	37	1	1	49	2	3	00:15	2	Ntfonjeni	1				1	03/15	3,2		2	7	2	1	1	19		2	1	3									2						2
16-055-00	16-Dvokolwalo	16-055-00	Jun 20 2018	16	16	1	1	34	2	2		2	3	01:00	1		1				2		3,2		2	3	5	2				2	1	1		3									1	1		1	2
12-039-00	12-Horo	12-039-00	Jun 18 2018	12	12	1	1	27	1	1	36	1	6	00:10	1		1				1	12/11	2,3		2	3	2	1	1	7		1	1	1		1		12-039-01											1
12-038-00	12-Horo	12-038-00	Jun 14 2018	12	12	1	1	31	3				4	00:25	1		1				2		3		2	2	2	1	1	5		1	1	3									1	02/18					2
11-052-00	11-Emkhuzweni	11-052-00	Jun 02 2018	11	11	1	1	34	3				4	00:40	2	Horo clinic	1				1	08/08	2,3,4		2	5	2	1	1	14		1	1	1		1		11-052-01											5
11-051-00	11-Emkhuzweni	11-051-00	May 31 2018	11	11	1	1	24	3				2	00:45	2	Ndvwabangeni clinic	1				1	05/18	3		2	7	2	1	1	7		2	1	1		1		11-051-01											5
13-042-00	13-Mangweni	13-042-00	May 09 2018	13	13	1	1	53	5				1	00:30	1		1				1	10/09	4,3		2	3	2	1	1	7		2	1	1		1		13-042-01											2
16-049-00	16-Dvokolwalo	16-049-00	Apr 30 2018	16	16	1	1	41	1	2		2	7	02:00	2	Bhekinkhosi Nazarene	1				1	07/06	3,2,4		2	3	1	2				2	1	1		3									1	2	Bhekinkhosi Nazarene clinic	1	3
18-027-00	18-Mbabane	18-027-00	Mar 03 2018	18	18	1	1	43	1	1	53	2	2	01:00	1		1				1	07/04	3,2,4		2	4	1	1	1	53		2	1	1		3									1	2	Salvation Army Clinic	1	2
14-010-00	14-Pigg's Peak	14-010-00	Oct 24 2017	14	14	1	1	47	5				3	01:00	2	Nkhaba clinic	1				1	01/17	3		2	3	2	1	1	23		1	1	3									1	10/17					2
14-002-00	14-Pigg's Peak	14-002-00	Sep 26 2017	14	12	1	1	46	1	1	50	2	7	01:15	2	Horo clinic	1				1	05/08	2		2	7	1	1	1	50		2	1	1		3									1	2	Horo clinic	1	3
16-056-00	16-Dvokolwalo	16-056-00	Jun 30 2018	16	16	1	1	33	4				1	00:30	2	Bhalekane Nazarene Clinic	1				1	02/09	3		2	6	5	1	1	63		2	1	3									1	05/18					5
12-036-00	12-Horo	12-036-00	May 07 2018	12	12	1	1	37	2	2		2	7	03:00	1		1				1	07/15	2,3,4		2	3	1	2				2	1	1		3									1	1		1	2
11-047-00	11-Emkhuzweni	11-047-00	May 07 2018	11	11	1	1	35	1	1	55	2	3	00:30	2	Herefords	1				1	08/12	2,3		2	4	1	1	1	55		2	1	1		3									1	2	Herefords	1	2
11-046-00	11-Emkhuzweni	11-046-00	May 07 2018	11	11	2	1	32	1	2		2	7	00:30	1		1				1	07/10	2,3,4		2	4	2	1	1	9		2	1	1		1		11-046-00											1
11-045-00	11-Emkhuzweni	11-045-00	May 03 2018	11	11	1	1	42	3				7	00:45	1		1				1	01/11	2,3,4		2	7	5	1	1	78		1	3																3
13-041-00	13-Mangweni	13-041-00	Apr 26 2018	13	13	1	1	26	1	1	29	2	5	00:30	1		1				1	07/16	2,3		2	3	2	1	1	2		2	1	1		1		13-041-01											2
13-040-00	13-Mangweni	13-040-00	Apr 24 2018	13	13	1	1	36	1	1	39	2	1	00:45	1		1				1	06/09	2,3		2	4	1	1	1	39		2	1	1		3									1	2	Spiki	2	2
11-042-00	11-Emkhuzweni	11-042-00	Apr 16 2018	11	11	1	1	32	1	1	38	2	6	20:00	1		1				1	01/09	2,4,3		2	4	1	1	1	38		2	3																5
11-041-00	11-Emkhuzweni	11-041-00	Apr 12 2018	11	11	1	1	69	5				7	01:00	1		1				2		2,3		2	7	3	1	1	6		1	1	1		1		11-041-01											3
13-032-00	13-Mangweni	13-032-00	Mar 12 2018	13	13	1	1	53	5				7	00:30	1		1				1	10/09	3,4		2	1	3	1	1	7		2	1	1		1		13-032-01
13-034-00	13-Mangweni	13-034-00	Mar 26 2018	13	13	1	1	30	3				4	00:30	1		1				1	10/08	2,3		2	3	2	1	1	10		2	1	1		1		13-034-01											2
13-035-00	13-Mangweni	13-035-00	Mar 28 2018	13	13	1	1	35	3				4	00:45	1		1				1	09/16	2,3		2	3	2	1	1	9		2	1	1		1		13-035-01											2
13-036-00	13-Mangweni	13-036-00	Feb 28 2018	13	13	1	1	39	3				2	00:45	1		1				1	06/08	3,4		2	2	2	1	1	13		2	1	1		1		13-036-01											2
11-040-00	11-Emkhuzweni	11-040-00	Apr 09 2018	11	11	1	1	32	4				7	00:45	1		1				2		3,88	Former husband	2	6	5	2				1	1	3									1	03/18					5
13-038-00	13-Mangweni	13-038-00	Apr 09 2018	13	13	1	1	43	1	2		2	1	00:30	1		1				1	06/04	2,3,4		2	3	1	2				2	1	1		3									1	1		1	2
13-037-00	13-Mangweni	13-037-00	Apr 07 2018	13	13	1	1	73	5				7	00:30	1		1				1	12/07	3,4		2	3	3	1	1	9		1	1	1		1		13-037-01											3
12-035-00	12-Horo	12-035-00	Mar 27 2018	12	12	1	1	34	5				1	02:00	1		1				1	01/10	3		2	5	2	1	1	12		1	1	1		1		12-035-01											2
12-034-00	12-Horo	12-034-00	Mar 27 2018	12	12	1	1	41	1	1	50	2	1	00:30	1		1				1	02/06	2,3		2	14	3	1	1	10		2	1	1		1		12-034-01											2
11-038-00	11-Emkhuzweni	11-038-00	Mar 22 2018	11	11	1	1	30	1	2		2	1	02:00	2	Horo Clinic	1				1	01/07	2,3		2	3	1	2				2	1	1		3									1	1		1	2
11-037-00	11-Emkhuzweni	11-037-00	Mar 22 2018	11	11	2	1	39	1	2		2	5	01:00	2	Horo Clinic	1				1	07/11	2		2	2	1	2				1	3																2
13-029-00	13-Mangweni	13-029-00	Mar 05 2018	13	13	1	1	35	3				1	00:30	1		1				1	04/13	2,3		2	2	2	1	1	4		2	1	1		1		13-029-01											2
12-033-00	12-Horo	12-033-00	Mar 03 2018	12	12	1	1	48	5				4	01:00	1		1				1	01/06	3		2	8	2	1	1	13		1	1	1		1		12-033-01											2
12-031-00	12-Horo	12-031-00	Mar 01 2018	12	12	1	1	59	1	2		2	7	01:00	1		2		1	01/18						6	1	2				2	3																3
12-032-00	12-Horo	12-032-00	Mar 01 2018	12	12	1	1	44	1	1	46	2	7	01:00	1		1				1	07/13	2,3		2	9	2	1	1	6		2	1	1		1		12-032-01											2
13-028-00	13-Mangweni	13-028-00	Feb 12 2018	13	13	1	1	37	1	1	58	2	4	00:30	1		1				1	12/16	2,3		2	2	2	1	1	6		2	1	1		1		13-028-01											1
11-035-00	11-Emkhuzweni	11-035-00	Feb 28 2018	11	11	1	1	36	1	1	38	1	1	01:00	1		1				1	11/09	2,3,4		2	6	1	1	1	38		2	1	1		3									1	1		1	2
11-034-00	11-Emkhuzweni	11-034-00	Feb 21 2018	11	11	1	1	49	3				1	01:00	2	Horo Clinic	1				2		2,3,4		2	8	5	2				1	1	3									1	02/18					2
16-039-00	16-Dvokolwalo	16-039-00	Feb 17 2018	16	16	1	1	53	1	1	60	2	1	01:00	2	Bhalekane Nazarene Clinic	1				1	11/06	2,3		1	6	1	1	1	60		2	1	1		3									1	1		1	3
12-030-00	12-Horo	12-030-00	Feb 14 2018	12	12	1	1	30	1	1	35	2	3	00:20	1		1				1	06/14	2,3		2	3	1	1	1	35		2	1	1		3									1	2	Ntfonjeni	1	2
12-029-00	12-Horo	12-029-00	Feb 14 2018	12	12	1	1	40	3				7	01:00	1		1				1	10/10	3		2	5	2	1	1	2		2	1	1		1		12-029-01											2
13-020-00	13-Mangweni	13-020-00	Feb 03 2018	13	13	1	1	35	1	1	34	2	3	00:30	1		1				1	06/10	2,3,4		2	2	2	1	1	7		2	1	1		1		13-020-01											1
12-028-00	12-Horo	12-028-00	Feb 06 2018	12	13	1	1	49	1	2		2	7	01:00	1		1				1	01/10	2,3		2	6	1	2				2	1	1		3									1	2	Piggs Peak	1	2
11-033-00	11-Emkhuzweni	11-033-00	Feb 03 2018	11	11	1	1	30	1	1	37	2	3	01:00	2	Mangweni	1				1	02/08	2,3		2	2	2	1	1	13		1	1	1		1		11-033-01											2
12-027-00	12-Horo	12-027-00	Jan 22 2018	12	12	1	1	21	3				1	01:00	1		1				1	06/17	3,2		2	6	2	1	1	4		1	1	1		1		12-027-01											2
11-032-00	11-Emkhuzweni	11-032-00	Feb 07 2018	11	11	1	1	70	5				7	01:00	1		1				2		3,4		2	4	2	2				1	1	3									2						3
12-026-00	12-Horo	12-026-00	Jan 16 2018	12	12	1	1	40	2	1	51	2	7	04:00	2	South Africa	1				1	01/09	2,3		2	2	1	1	1	51		2	1	1		3									1	2	South Africa	1	2
12-024-00	12-Horo	12-024-00	Jan 08 2018	12	12	1	1	38	1	2		2	3	01:00	1		1				1	01/09	2,3		2	8	2	1	1	9		1	1	1		1		12-024-01											1
12-022-00	12-Horo	12-022-00	Dec 21 2017	12	12	1	1	25	3				3	00:20	1		1				1	01/10	3		2	4	2	1	1	6		2	1	1		1		12-022-01											5
12-021-00	12-Horo	12-021-00	Dec 20 2017	12	12	2	1	31	4				4	00:30	1		1				1	09/16	3		2	2	2	1	1	10		2	1	1		1		12-021-01											2
12-020-00	12-Horo	12-020-00	Dec 20 2017	12	12	1	1	32	1	1	37	2	5	00:30	1		1				1	05/09	2,3		2	3	2	1	1	10		1	1	1		1		12-020-01											2
12-019-00	12-Horo	12-019-00	Dec 19 2017	12	12	1	1	59	1	1	74	1	4	00:05	1		2		1	10/17						10	1	1	1	74		2	1	1		3									1	1		1	3
12-016-00	12-Horo	12-016-00	Dec 14 2017	12	12	1	1	36	4				4	04:00	2	Ntfonjeni clinic	1				1	01/08	2,3		2	5	2	1	1	8		1	1	1		1		12-016-01											2
16-054-00	16-Dvokolwalo	16-054-00	Jun 14 2018	16	16	1	1	22	3				7	02:00	1		1				2		3,2		2	2	2	1	1	3		2	1	1		1		16-054-01											2
16-053-00	16-Dvokolwalo	16-053-00	Jun 14 2018	16	16	1	1	30	3				5	01:00	1		1				1	05/13	3		2	12	5	1	1	50		1	1	3									1	05/18					5
16-052-00	16-Dvokolwalo	16-052-00	May 07 2018	16	16	1	1	29	3				3	01:00	2	Malloy I Clinic	1				1	05/17	3		2	4	2	1	1	11		2	1	3									1	11/17					2
16-047-00	16-Dvokolwalo	16-047-00	Apr 23 2018	16	16	1	1	65	5				7	00:30	1		1				1	11/05	3		2	4	3	1	1	5		2	1	1		1		16-047-01											5
16-044-00	16-Dvokolwalo	16-044-00	Mar 16 2018	16	16	1	1	22	3				4	00:30	2	Bhalekane Nazarene Clinic	1				1	08/15	3		1	6	5	1	1	44		1	1	1		3									1	2	Bhalekane Nazarene clinic	1	6
16-043-00	16-Dvokolwalo	16-043-00	Mar 07 2018	16	16	1	1	41	1	1	47	2	3	00:40	2	Mliba Nazarene Clinic	1				2		2		2	5	1	1	1	47		2	1	1		3									1	2	Mliba Nazarene Clinic	1	2
16-041-00	16-Dvokolwalo	16-041-00	Mar 06 2018	16	16	1	1	35	5				3	00:30	1		1				1	01/11	3,2,4		2	3	5	1	1	19		1	1	3									1	11/17					5
12-017-00	12-Horo	12-017-00	Dec 12 2017	12	12	1	1	35	1	1	35	2	3	00:45	1		1				1	01/08	2,3		2	3	2	1	1	11		2	1	1		1		12-017-01											2
12-018-00	12-Horo	12-018-00	Dec 13 2017	12	12	1	1	29	3				5	01:00	1		1				1	01/11	2,3		2	13	5	2				2	1	3									2						5
12-015-00	12-Horo	12-015-00	Dec 05 2017	12	13	1	1	43	1	1	46	2	2	00:30	1		1				1	01/09	3,2		1	4	1	1	1	46		2	1	3									1	07/17					3
12-014-00	12-Horo	12-014-00	Dec 04 2017	12	12	1	1	35	1	1	38	2	5	00:30	1		1				1	10/13	2,3		2	3	2	1	1	5		1	1	1		1		12-014-01											2
12-013-00	12-Horo	12-013-00	Dec 04 2017	12	12	1	1	33	1	2		2	7	01:00	1		1				1	01/11	2,3,4		2	3	2	1	1	6		1	1	1		1		12-013-01											2
12-012-00	12-Horo	12-012-00	Dec 04 2017	12	12	1	1	43	1	1	62	2	3	01:00	2	Ntfonjeni clinic	1				2		2,3		2	3	2	1	1	12		2	1	1		1		12-012-01											2
12-005-00	12-Horo	12-005-00	Oct 07 2017	12	12	1	1	38	1	1	40	2	5	00:30	1		1				1	11/08	2,3		2	5	2	1	1	8		2	1	1		1		12-005-01											3
12-011-00	12-Horo	12-011-00	Nov 06 2017	12	12	1	1	27	3				4	01:00	1		1				1	10/11	3		1	3	2	1	1	5		1	1	1		1		12-011-01											3
12-010-00	12-Horo	12-010-00	Nov 04 2017	12	12	1	1	33	1	1	47	2	6	00:20	1		1				1	04/11	2,3		2	4	2	1	1	8		2	1	1		1		12-010-01											1
12-006-00	12-Horo	12-006-00	Oct 07 2017	12	15	1	1	32	1	1	34	2	1	00:45	1		1				2		2,3		2	4	2	1	1	13		1	1	3									1	09/17					2
12-008-00	12-Horo	12-008-00	Oct 24 2017	12	12	1	1	40	2	1	37	2	1	02:00	1		1				2		2,3		2	5	3	1	1	9		2	1	1		1		12-008-01											5
12-009-00	12-Horo	12-009-00	Oct 26 2017	12	12	1	1	43	2	2		2	2	00:45	1		1				1	08/13	2,3		2	5	1	2				2	1	1		3									1	1		1	2
14-005-00	14-Pigg's Peak	14-005-00	Oct 31 2017	14	14	1	1	42	1	1	44	2	4	02:00	2	Horo clinic	1				2		2		2	6	1	1	1	44		2	1	1		3									1	1		1	2
14-006-00	14-Pigg's Peak	14-006-00	Oct 14 2017	14	14	1	1	43	5				1	01:30	1		1				1	06/08	3		1	5	2	1	1	23		1	1	3									2						2
14-008-00	14-Pigg's Peak	14-008-00	Oct 13 2017	14	14	1	1	47	1	1	50	2	3	01:00	2	Mshingishingini clinic	1				1	06/06	2,3		2	2	2	1	1	14		2	1	1		1		14-008-01											1
14-003-00	14-Pigg's Peak	14-003-00	Oct 10 2017	14	14	1	1	41	1	1	57	2	3	01:00	2	Ngowane clinic	1				1	05/05	2		2	4	1	1	1	57		2	1	1		3									1	2	Lamvelase clinic	1	2
14-021-00	14-Pigg's Peak	14-021-00	Feb 13 2018	14	14	1	1	47	3				1	00:15	1		1				1	04/11	3,2		2	6	3	2				2	1	3									2						3
14-036-00	14-Pigg's Peak	14-036-00	Feb 06 2018	14	14	1	1	46	4				1	00:45	1		1				1	12/06	3		2	2	2	1	1	5		1	1	1		1		14-036-01											5
14-004-00	14-Pigg's Peak	14-004-00	Oct 13 2017	14	14	1	1	40	1	1	46	2	5	00:30	2	Nkhaba clinic	1				1	06/13	2,3		2	6	1	1	1	46		2	1	1		3									1	1		1	2
14-031-00	14-Pigg's Peak	14-031-00	Jan 23 2018	14	14	2	1	32	3				5	00:45	2	Maguga Clinic	1				1	06/10	3,4		2	3	5	1	1	72		1	3																5
14-019-00	14-Pigg's Peak	14-019-00	Dec 12 2017	14	14	1	1	34	2	1	28	2	3	01:00	2	Horo clinic	1				1	08/13	2,3		2	2	1	1	1	28		2	1	3									1	06/17					2
14-018-00	14-Pigg's Peak	14-018-00	Nov 28 2017	14	14	1	1	36	1	1	39	2	4	01:00	2	Maguga clinic	1				1	06/12	2,3		2	5	1	1	1	39		2	1	1		3									1	1		1	2
14-034-00	14-Pigg's Peak	14-034-00	Jan 30 2018	14	14	1	1	37	3				5	02:00	1		1				1	07/05	3		2	4	2	1	1	14		1	1	1		1		14-034-01											5
14-028-00	14-Pigg's Peak	14-028-00	Jan 16 2018	14	14	1	1	27	1	1	30	2	4	00:30	2	Mshingishingini Clinic	1				1	05/17	2,3		1	2	1	1	1	30		2	1	3									1	10/17					2
14-033-00	14-Pigg's Peak	14-033-00	Jan 24 2018	14	14	1	1	38	3				3	00:40	2	Maguga clinic	1				1	11/12	3		2	2	2	1	1	3		1	1	1		1		14-033-01											2
14-032-00	14-Pigg's Peak	14-032-00	Jan 23 2018	14	14	1	1	36	1	1	36	2	3	00:45	2	Horo clinic	1				1	06/15	3,2		2	5	1	1	1	7		2	2																2
14-027-00	14-Pigg's Peak	14-027-00	Jan 16 2018	14	17	1	1	37	4				5	00:10	1		1				1	12/10	3		2	1	2	1	1	11		1	1	1		1		14-027-01
14-026-00	14-Pigg's Peak	14-026-00	Jan 02 2018	14	14	1	1	23	3				3	00:30	1		1				1	04/13	2,3		2	2	5	1	1	73		1	1	3									1	11/17					2
14-025-00	14-Pigg's Peak	14-025-00	Jan 02 2018	14	14	1	1	39	1	1	47	2	1	01:00	2	Nkonyeni clinic	1				1	04/14	2		2	4	1	1	1	47		2	1	1		3									1	2	Mhlume clinic	1	2
14-024-00	14-Pigg's Peak	14-024-00	Dec 19 2017	14	18	1	1	31	3				3	02:00	1		1				1	01/07	3		2	14	5	1	1	56		1	1	3									1	06/17					5
14-023-00	14-Pigg's Peak	14-023-00	Dec 19 2017	14	14	1	1	35	3				3	00:45	1		1				1	06/10	3		2	10	5	1	1	64		1	1	1		3									1	1		1	5
14-020-00	14-Pigg's Peak	14-020-00	Dec 19 2017	14	18	1	1	32	2	1	49	2	3	01:00	1		1				1	09/09	2,3		2	13	5	1	1	24		1	2																5
14-017-00	14-Pigg's Peak	14-017-00	Nov 28 2017	14	14	1	1	38	1	1	60	2	7	02:00	2	Ekufikeni clinic	1				1	07/07	2,3		2	7	1	1	1	60		2	1	1		3									1	1		1	2
14-016-00	14-Pigg's Peak	14-016-00	Nov 21 2017	14	14	1	1	30	1	1	34	2	3	01:00	2	Nkonyeni clinic	1				1	01/10	2,3		2	3	1	1	1	34		2	1	1		3									1	1		1	3
14-015-00	14-Pigg's Peak	14-015-00	Oct 31 2017	14	14	1	1	42	5				7	00:30	1		1				1	02/07	3		2	4	2	1	1	20		1	1	3									1	09/17					2
14-014-00	14-Pigg's Peak	14-014-00	Oct 31 2017	14	14	1	1	24	1	1	59	2	1	01:00	1		1				1	03/17	2		2	3	1	1	1	59		2	1	1		3									1	1		1	2
14-013-00	14-Pigg's Peak	14-013-00	Oct 31 2017	14	14	1	1	28	3				2	00:45	1		1				1	11/14	2,3		2	1	2	1	1	3		2	1	1		1		14-013-01
14-009-00	14-Pigg's Peak	14-009-00	Oct 31 2017	14	14	1	1	44	5				3	01:30	2	Bulandzeni clinic	1				1	11/07	3		2	4	2	1	1	24		1	1	3									1	09/17					2
12-002-00	12-Horo	12-002-00	Oct 02 2017	12	12	1	1	29	2	1	32	2	3	00:15	1		1				1	07/10	2,3		2	2	1	1	1	32		2	1	3									1	09/17					2
12-003-00	12-Horo	12-003-00	Oct 02 2017	12	12	1	1	34	3				4	00:30	1		1				1	06/05	3		2	2	2	1	1	11		2	1	1		1		12-003-01											2
14-011-00	14-Pigg's Peak	14-011-00	Oct 24 2017	14	14	1	1	27	1	1	30	2	3	01:00	1		1				1	06/10	2,3		2	3	1	1	1	32		2	1	3									1	08/17					2
14-012-00	14-Pigg's Peak	14-012-00	Oct 24 2017	14	14	1	1	25	1	1	32	2	2	02:00	2	Ntfonjeni clinic	1				1	06/08	2		2	4	1	1	1	32		2	1	1		3									1	2	Ntfonjeni clinic	1	2
14-001-00	14-Pigg's Peak	14-001-00	Sep 26 2017	14	14	1	1	42	5				1	01:00	2	Mshingishingini Clinic	1				1	06/06	3		2	4	2	1	1	23		2	1	3									2						2
14-061-00	14-Pigg's Peak	14-061-00	Jul 07 2018	14	12	1	1	37	1	1	39	2	4	00:30	1		1				1	01/07	3,2		2	10	5	1	1	61		2	1	1		3									1	1		1	5
17-016-00	17-Lobamaba	17-016-00	May 02 2018	17	17	1	1	22	3				2	00:30	1		2		1	02/18						6	5	1	1	73		1	1	3									1	02/18					5
18-032-00	18-Mbabane	18-032-00	Jun 06 2018	18	18	1	1	55	1	1	60	2	2	02:00	2	Hhukwini	2		1	03/18						14	1	1	1	60		2	1	1		2			Participant is not present to consent						1	1		1	5
18-030-00	18-Mbabane	18-030-00	Mar 26 2018	18	18	1	1	58	1	2		2	1	01:00	2	National Baptist clinic	1				1	07/09	3		2	1	3	1	1	4		2	1	1		1		18-030-01
17-027-00	17-Lobamaba	17-027-00	Mar 22 2018	17	17	1	1	31	1	1	34	2	5	00:30	1		1				1	10/11	2,3		2	3	1	1	1	34		2	1	1		3									1	2	AHF Manzini	1	2
17-025-00	17-Lobamaba	17-025-00	Mar 06 2018	17	17	1	1	35	3				3	00:30	1		1				1	03/08	3,2		2	4	5	2				1	3																5
18-025-00	18-Mbabane	18-025-00	Mar 03 2018	18	17	1	1	38	1	1	44	2	2	01:00	2	Hhukwini Clinic	1				1	08/16	3		2	5	2	1	1	18		2	1	3									2						2
17-021-00	17-Lobamaba	17-021-00	Feb 28 2018	17	17	1	1	40	4				3	00:30	1		1				1	07/13	3		2	6	2	1	1	20		2	1	3									2						2
18-024-00	18-Mbabane	18-024-00	Feb 27 2018	18	18	1	1	40	1	2		2	2	01:30	2	Salvation Army	1				1	01/05	3		2	4	2	1	1	12		1	1	1		1		18-024-01											2
17-009-00	17-Lobamaba	17-009-00	Mar 06 2018	17	17	2	1	58	1	1	36	2	2	00:20	1		1				2		2,3		2	4	1	1	1	36		1	1	1		3									1	1		1	2
17-020-00	17-Lobamaba	17-020-00	Feb 15 2018	17	17	1	1	50	5				1	01:59	1		2		2		2		1		2	4	3	1	1	7		1	1	1		1		17-020-01											2
17-019-00	17-Lobamaba	17-019-00	Feb 08 2018	17	17	1	1	41	4				3	00:30	1		1				1	07/05	3		2	3	2	1	1	20		1	3																2
18-020-00	18-Mbabane	18-020-00	Feb 03 2018	18	18	1	1	38	1	1	43	2	3	01:13	2	Hhukwini clinic	1				1	01/04	1		1	6	1	1	1	43		2	3																2
17-015-00	17-Lobamaba	17-015-00	Feb 01 2018	17	17	1	1	23	1	2		2	7	00:00	1		1				2		3		2	4	1	2				2	3																2
17-014-00	17-Lobamaba	17-014-00	Feb 01 2018	17	17	1	1	24	3				2	01:00	1		1				1	12/16	2		2	1	2	1	1	2		2	1	1		1		17-014-01
17-012-00	17-Lobamaba	17-012-00	Jan 24 2018	17	17	1	1	30	2	1	36	2	7	01:00	1		1				1	02/15	2,3		2	2	2	1	1	2		1	1	1		1		17-012-01											1
18-018-00	18-Mbabane	18-018-00	Jan 16 2018	18	18	1	1	40	2	1	42	2	1	00:30	2	Lobamba clinic	1				1	10/13	2,3		2	3	1	1	1	42		2	1	1		3									1	2	St Mary's clinic	1	2
18-016-00	18-Mbabane	18-016-00	Dec 05 2017	18	18	1	1	36	1	1	46	2	1	00:20	1		1				2		2,3		2	8	1	1	1	46		2	3																2
18-014-00	18-Mbabane	18-014-00	Nov 21 2017	18	18	1	1	28	3				2	00:30	2	Zulwini satellite clinic	1				1	03/09	2,3		2	1	2	1	1	8		1	1	1		1		18-014-01
18-009-00	18-Mbabane	18-009-00	Oct 30 2017	18	18	1	1	41	2	1	47	2	2	01:00	2	Siphocosini clinic	1				1	10/17	2		1	7	1	1	1	47		2	1	1		3									1	1		1	2
18-008-00	18-Mbabane	18-008-00	Oct 24 2017	18	18	1	1	27	1	2		2	1	01:00	1		1				1	10/17	1		2	2	6	2				2	2																2
17-006-00	17-Lobamaba	17-006-00	Oct 21 2017	17	17	1	1	32	3				1	01:00	1		1				1	06/13	4,3		2	2	2	1	1	9		1	1	1		1		17-006-01											2
17-005-00	17-Lobamaba	17-005-00	Oct 21 2017	17	17	1	1	46	1	1	47	2	3	02:00	2	RFM hospital	1				1	04/10	2,3		2	6	1	1	1	47		2	1	1		3									1	1		1	2
17-023-00	17-Lobamaba	17-023-00	Mar 06 2018	17	17	1	1	31	3				1	01:00	1		1				1	12/08	3		2	4	5	1	1	60		1	3																5
17-010-00	17-Lobamaba	17-010-00	Jan 24 2018	17	17	1	1	30	3				5	00:30	1		1				1	03/15	2,3		1	3	5	1	1	61		1	1	1		3									1	2	Mbabane Government Hospital	1	2
17-011-00	17-Lobamaba	17-011-00	Jan 24 2018	17	17	1	1	24	3				4	00:15	1		1				2		1		2	5	5	1	1	48		1	3																5
17-007-00	17-Lobamaba	17-007-00	Oct 21 2017	17	17	1	1	39	4				1	01:15	1		1				1	06/05	3		2	4	2	1	1	17		1	1	3									1	10/17					2
17-004-00	17-Lobamaba	17-004-00	Oct 21 2017	17	17	2	1	41	1	1	35	2	7	00:10	1		1				1	08/13	2,3		2	2	1	1	1	35		1	1	1		3									1	1		1	2
18-033-00	18-Mbabane	18-033-00	Jun 12 2018	18	18	2	1	39	2	1	28	2	5	00:40	1		2		1	01/18						2	1	1	1	28		1	1	1		3									1	1		1	2
18-029-00	18-Mbabane	18-029-00	Mar 20 2018	18	18	1	1	28	3				4	00:20	1		1				1	03/09	2,3		2	2	2	1	1	5		2	1	1		1		18-029-01											2
18-026-00	18-Mbabane	18-026-00	Mar 03 2018	18	17	1	1	46	2	1	55	2	1	00:20	2	Nkwalini Health Center	1				1	01/06	3,2		2	5	1	1	1	55		2	1	1		3									1	1		1	2
18-022-00	18-Mbabane	18-022-00	Feb 20 2018	18	18	2	1	58	1	2		2	4	00:30	1		1				1	01/04	2,3		2	6	1	2				1	1	1		3									1	1		1	2
18-019-00	18-Mbabane	18-019-00	Jan 23 2018	18	18	1	1	44	3				4	01:00	2	Siphocosini clinic	1				1	01/04	2,3		2	6	5	1	1	70		1	1	3									1	01/18					5
18-015-00	18-Mbabane	18-015-00	Nov 21 2017	18	18	1	1	25	2	1	29	2	2	00:30	1		1				1	02/17	2,3		2	3	1	1	1	29		2	2																2
18-013-00	18-Mbabane	18-013-00	Nov 21 2017	18	18	1	1	26	3				1	01:00	2	Hhukwini	1				1	01/15	2,3		2	7	5	1	1	55		1	1	1		3									1	1		1	5
18-011-00	18-Mbabane	18-011-00	Nov 04 2017	18	18	1	1	47	1	1	54	2	2	01:00	2	Ezulwini satellite clinic	1				1	06/07	2,3		1	2	1	1	1	54		2	1	1		3									1	1		1	2
18-007-00	18-Mbabane	18-007-00	Oct 24 2017	18	18	2	1	40	3				5	00:20	1		1				1	04/17	3		2	4	5	1	1	49		1	1	1		3									1	1		1	3
18-006-00	18-Mbabane	18-006-00	Oct 17 2017	18	18	1	1	51	3				6	00:30	2	RFM,Mkhulamini clinic	1				1	06/02	3		2	2	5	1	1	73		1	1	3									2						2
18-004-00	18-Mbabane	18-004-00	Oct 17 2017	18	18	2	1	60	5				1	01:30	1		1				1	06/04	3		2	3	2	1	1	28		2	2																3
18-012-00	18-Mbabane	18-012-00	Nov 07 2017	18	18	1	1	40	1	1	50	1	6	01:00	2	Gil gal clinic	1				1	06/06	2,3		2	8	1	1	1	50		2	1	1		3									1	1		1	2
18-001-00	18-Mbabane	18-001-00	Sep 19 2017	18	18	1	1	34	3				4	00:45	2	Lobamba clinic	1				1	06/17	3		2	1	2	1	1	10		2	1	1		1		18-001-01
13-021-00	13-Mangweni	13-021-00	Feb 12 2018	13	13	1	1	55	5				7	00:30	1		1				1	07/16	3,4		2	3	3	1	1	7		2	1	1		1		13-021-01											2
17-017-00	17-Lobamaba	17-017-00	Feb 08 2018	17	17	1	1	26	3				2	00:15	1		1				1	07/11	3		2	3	5	1	1	50		1	1	3									2						5
13-018-00	13-Mangweni	13-018-00	Jan 31 2018	13	13	2	1	37	1	1	37	2	5	01:00	1		1				1	12/11	2,3		2	2	1	1	1	32		1	1	1		3									1	1		1	2
17-013-00	17-Lobamaba	17-013-00	Jan 29 2018	17	17	1	1	25	3				1	02:00	1		1				1	10/15	3		2	5	5	1	1	35		1	1	1		3									1	2	Luyengo Clinic	1	5
13-006-00	13-Mangweni	13-006-00	Nov 06 2017	13	13	1	1	26	3				1	01:00	1		1				1	06/17	2,3		2	1	2	1	2		10	2	1	1		1		13-006-01
18-003-00	18-Mbabane	18-003-00	Oct 10 2017	18	18	1	1	34	1	1	42	2	1	01:00	1		1				1	06/07	2		2	6	1	1	1	42		2	1	1		3									1	2	Mahwalala Red Cross	1	2
12-037-00	12-Horo	12-037-00	Jun 05 2018	12	12	1	1	21	3				3	00:30	2	Ntfonjeni	1				1	07/16	1		2	3	2	1	1	2		1	1	1		1		12-037-01											2
11-012-00	11-Emkhuzweni	11-012-00	Oct 16 2017	11	11	2	1	52	1	1	39	2	5	00:30	1		1				1	07/07	2,3		2	7	1	1	1	39		1	1	3									1	04/17					2
13-039-00	13-Mangweni	13-039-00	Apr 16 2018	13	13	1	1	31	1	1	41	2	4	00:30	1		1				1	01/10	2,3		2	3	2	1	1	9		1	1	1		1		13-039-01											2
18-017-00	18-Mbabane	18-017-00	Jan 09 2018	18	18	1	1	32	1	1	35	2	2	02:00	2	Malandzela clinic	1				1	01/10	2,3		2	6	1	1	1	35		2	1	1		3									1	2	Malandzela clinic	1	5
17-003-00	17-Lobamaba	17-003-00	Oct 18 2017	17	17	1	1	33	3				5	00:30	2	Luyengo clinic	1				1	06/11	3		2	4	5	1	1	76		2	1	3									1	12/16					5
17-002-00	17-Lobamaba	17-002-00	Oct 17 2017	17	17	1	1	32	3				1	01:00	1		1				1	06/15	2,3		2	3	5	1	1	34		1	1	1		3									1	2	EZulwini Satellite	1	5
17-001-00	17-Lobamaba	17-001-00	Sep 14 2017	17	17	1	1	28	3				4	00:35	1		1				1	06/15	3		2	4	5	2				1	1	3									1	08/17					5
15-014-00	15-Bhalekani	15-014-00	Dec 19 2017	15	15	1	1	34	3				3	01:30	1		1				1	01/08	3		2	2	2	1	1	5		2	1	3									2						2
16-028-00	16-Dvokolwalo	16-028-00	Dec 19 2017	16	16	1	1	36	1	1	40	2	1	01:00	1		1				1	01/05	3,2		2	3	1	1	1	40		2	1	1		3									1	1		1	2
16-038-00	16-Dvokolwalo	16-038-00	Feb 17 2018	16	16	2	1	46	1	1	31	2	6	00:30	2	Bhalekane Nazarene Clinic	1				1	01/13	3,2		2	4	1	1	1	32		1	1	1		3									1	1		1	2
16-037-00	16-Dvokolwalo	16-037-00	Feb 06 2018	16	16	1	1	42	5				2	01:00	1		1				1	10/08	3		2	2	2	1	1	13		2	1	3									1	12/17					2
16-035-00	16-Dvokolwalo	16-035-00	Jan 22 2018	16	16	1	1	23	3				1	00:30	2	Mangeni clinic	1				1	10/12	2,3		2	8	5	1	1	18		2	2																5
16-032-00	16-Dvokolwalo	16-032-00	Dec 22 2017	16	16	1	1	45	4				7	01:00	1		1				1	09/13	3		2	5	2	1	1	6		1	1	1		1		16-031-01											2
16-031-00	16-Dvokolwalo	16-031-00	Dec 22 2017	16	16	1	1	55	5				4	00:05	1		1				1	02/07	3		2	2	2	1	1	13		2	1	1		1		16-031-01											5
16-026-00	16-Dvokolwalo	16-026-00	Dec 02 2017	16	16	1	1	39	1	1	34	2	5	01:00	1		1				1	02/10	2,3		2	2	1	1	1	39		2	2																2
16-017-00	16-Dvokolwalo	16-017-00	Nov 11 2017	16	16	1	1	49	3				7	00:30	1		1				2		3		1	5	2	1	1	33		1	1	1		3									1	1		99	2
16-027-00	16-Dvokolwalo	16-027-00	Dec 18 2017	16	16	1	1	39	4				1	00:30	2	Bhalekane Nazarene Clinic	1				1	03/10	3		2	9	5	1	1	72		1	1	1		3									1	1		1	5
16-024-00	16-Dvokolwalo	16-024-00	Nov 25 2017	16	16	1	1	49	5				7	01:00	1		1				1	01/10	3		2	6	5	1	1	31		1	1	1		3									1	2	Bhalekane Nazarene Clinic	1	5
16-022-00	16-Dvokolwalo	16-022-00	Nov 21 2017	16	16	1	1	32	3				4	00:50	1		1				1	03/07	3		2	9	5	1	1	53		1	1	3									1	05/17					5
16-021-00	16-Dvokolwalo	16-021-00	Nov 20 2017	16	16	1	1	36	1	1	43	2	5	01:00	1		1				1	09/07	2,3		2	3	1	1	1	43		2	3																5
16-020-00	16-Dvokolwalo	16-020-00	Nov 18 2017	16	16	1	1	55	5				3	02:30	2	Mliba Nazarene	2		1	07/17						7	3	2				1	3																5
16-019-00	16-Dvokolwalo	16-019-00	Nov 18 2017	16	16	1	1	40	1	1	53	2	3	01:00	1		1				1	02/08	2,3,4		1	8	1	1	1	53		2	1	1		3									1	1		1	5
16-018-00	16-Dvokolwalo	16-018-00	Nov 18 2017	16	16	1	1	25	3				7	01:00	1		1				1	01/07	3,2		2	5	5	1	1	30		2	3																2
16-001-00	16-Dvokolwalo	16-001-00	Sep 14 2017	16	16	2	1	47	1	1	35	2	3	00:45	2	Bhalekane Nazarene Clinic	1				1	02/07	2		2	8	1	1	1	35		1	1	1		3									1	1		1	2
16-002-00	16-Dvokolwalo	16-002-00	Sep 25 2017	16	16	1	1	38	3				2	01:00	1		1				1	01/15	3		2	13	5	1	1	52		2	2																3
16-003-00	16-Dvokolwalo	16-003-00	Sep 25 2017	16	16	1	1	30	1	2		2	7	01:00	2	Bhalekane Nazarene Clinic	1				1	02/11	2,3		2	9	5	1	1	63		2	1	3									2						5
16-007-00	16-Dvokolwalo	16-007-00	Oct 06 2017	16	16	1	1	36	1	1	38	2	1	00:30	2	Bulanzeni Clinic	1				1	06/12	2,3		1	2	1	1	1	38		2	1	1		3									1	2	Bhalekane Nazarene clinic	1	2
16-016-00	16-Dvokolwalo	16-016-00	Nov 08 2017	16	16	1	1	24	3				1	01:00	1		1				1	07/13	3,2		2	6	5	2				2	3																5
16-008-00	16-Dvokolwalo	16-008-00	Oct 07 2017	16	16	1	1	43	4				1	01:30	1		1				2		3		2	6	2	1	1	25		1	1	3									1	06/16					2
16-009-00	16-Dvokolwalo	16-009-00	Oct 07 2017	16	16	1	1	32	1	1	36	2	3	00:10	2	Mliba Nazarene clinic	1				1	06/09	2,3,4		2	4	1	1	1	36		2	1	1		3									2				2
16-010-00	16-Dvokolwalo	16-010-00	Oct 07 2017	16	16	1	1	36	1	1	38	2	3	01:30	2	Bhalekane Nazarene clinic	1				1	06/08	2,3		2	4	1	1	1	38		2	1	1		3									1	1		1	3
16-011-00	16-Dvokolwalo	16-011-00	Oct 14 2017	16	16	1	1	42	1	1	54	2	3	00:30	2	Bhalekane Nazarene Clinic	1				2		2,3		2	4	1	1	1	54		2	1	3									1	06/16					3
16-015-00	16-Dvokolwalo	16-015-00	Nov 04 2017	16	16	1	1	29	3				4	02:30	2	Bhalekane Nazarene	1				1	02/14	3		2	10	5	1	1	37		2	1	3									1	01/16					5
16-014-00	16-Dvokolwalo	16-014-00	Nov 04 2017	16	16	1	1	47	4				3	01:00	2	Bhalekane Nazarene clinic	1				1	11/07	2,3		2	5	2	1	1	14		1	1	3									2						2
16-013-00	16-Dvokolwalo	16-013-00	Nov 04 2017	16	16	1	1	43	1	1	65	2	2	00:30	1		1				1	06/09	3		2	5	2	1	1	21		1	1	3									1	10/17					6
16-012-00	16-Dvokolwalo	16-012-00	Nov 03 2017	16	16	1	1	34	1	1	59	2	1	00:45	1		1				1	01/04	2,3		1	7	1	1	1	59		2	1	1		3									1	1		1	2
16-034-00	16-Dvokolwalo	16-034-00	Jan 11 2018	16	16	1	1	32	1	1	40	2	3	01:00	2	Bhalekane Nazarene Clinic	1				1	10/14	2,4,3		2	6	1	1	1	40		2	1	1		3									1	2	Bhalekane Nazarene Clinic	1	5
16-033-00	16-Dvokolwalo	16-033-00	Jan 10 2018	16	16	1	1	58	5				3	02:30	2	Bhalekane Nazarene Clinic	1				1	03/99	2,3,4		1	6	3	1	1	11		1	3																3
13-009-00	13-Mangweni	13-009-00	Nov 30 2017	13	13	1	1	31	1	1	40	2	4	01:00	1		1				1	10/12	2,3		2	4	1	1	1	40		2	1	1		3									1	1		1	2
18-010-00	18-Mbabane	18-010-00	Oct 31 2017	18	18	1	1	33	1	1	36	2	5	02:00	2	Hhukwini	1				1	08/13	2		1	2	5	1	1	1		1	1	3									1	07/17					2
15-008-00	15-Bhalekani	15-008-00	Nov 06 2017	15	15	1	1	29	3				1	01:15	1		1				1	06/12	2,3		2	2	2	1	1	3		1	1	3									2						2
15-005-00	15-Bhalekani	15-005-00	Oct 19 2017	15	15	1	1	40	1	1	43	2	1	01:15	1		1				1	06/10	2,3		1	2	2	1	1	6		2	1	1		1		15-005-01											2
15-001-00	15-Bhalekani	15-001-00	Sep 21 2017	15	15	1	1	24	3				3	00:45	2	Mangweni clinic	1				2		3		2	2	5	1	1	49		1	1	1		3									1	2	Mhlume	1	2
15-003-00	15-Bhalekani	15-003-00	Oct 11 2017	15	15	1	1	42	1	1	46	2	3	00:45	1		1				1	02/12	2		2	3	2	1	1	21		1	2																2
18-005-00	18-Mbabane	18-005-00	Oct 17 2017	18	18	1	1	25	1	1	31	2	2	01:00	1		1				1	06/10	2,3		1	5	5	1	1	58		2	1	1		3									1	2	Baylor Hospital	1	2
14-039-00	14-Pigg's Peak	14-039-00	Feb 27 2018	14	14	1	1	33	1	1	34	2	5	00:15	2	Nkhaba Clinic	1				1	01/12	2		2	6	1	1	1	34		2	1	3									1	06/17					3
13-025-00	13-Mangweni	13-025-00	Feb 05 2018	13	13	1	1	52	5				7	00:30	1		1				1	02/11	3,4		2	3	2	1	1	10		1	1	1		1		13-025-01											2
13-022-00	13-Mangweni	13-022-00	Feb 03 2018	13	13	1	1	39	3				2	00:15	1		1				1	04/11	3		2	2	5	1	1	71		1	1	3									1	01/17					2
13-027-00	13-Mangweni	13-027-00	Feb 12 2018	13	13	1	1	39	5				7	00:30	1		1				1	06/09	4,3		2	3	2	1	1	11		2	1	1		1		13-027-01											2
13-019-00	13-Mangweni	13-019-00	Jan 31 2018	13	13	1	1	62	1	1	64	2	6	01:00	1		1				1	03/12	2,3,4		2	3	3	1	1	9		2	1	1		1		13-019-01											1
13-024-00	13-Mangweni	13-024-00	Feb 03 2018	13	13	2	1	38	5				7	01:00	1		1				2		3,4		2	2	2	1	1	9		1	1	1		1		13-024-01											2
13-017-00	13-Mangweni	13-017-00	Jan 27 2018	13	13	1	1	40	3				3	01:30	1		1				1	09/15	3		2	3	2	1	1	7		2	1	1		1		13-017-01											2
17-024-00	17-Lobamaba	17-024-00	Mar 06 2018	17	17	2	1	32	4				4	00:30	1		1				1	03/14	3,2		2	3	5	1	1	93		1	3																5
17-008-00	17-Lobamaba	17-008-00	Nov 18 2017	17	17	1	1	25	3				3	00:10	1		1				1	10/17	3		2	4	5	1	1	40		1	1	3									2						5
17-031-00	17-Lobamaba	17-031-00	May 02 2018	17	17	1	1	20	3				3	00:20	1		1				1	12/17	3		2	3	5	1	1	49		1	3																5
13-016-00	13-Mangweni	13-016-00	Jan 27 2018	13	13	1	1	37	1	1	55	2	4	03:00	1		1				1	06/07	2,3		2	3	1	1	1	55		2	1	1		3									2				2
13-013-00	13-Mangweni	13-013-00	Jan 15 2018	13	13	1	1	26	3				1	00:30	1		1				1	06/11	3		2	3	2	1	1	7		1	1	1		1		13-013-01											5
13-007-00	13-Mangweni	13-007-00	Nov 08 2017	13	13	1	1	23	3				4	01:00	1		1				1	02/16	3		2	3	2	1	1	4		2	1	1		1		13-007-01											5
11-024-00	11-Emkhuzweni	11-024-00	Dec 21 2017	11	11	1	1	39	2	1	41	2	1	01:00	1		1				2		2,3		2	5	2	1	1	10		1	1	1		1		11-024-01											2
13-012-00	13-Mangweni	13-012-00	Dec 18 2017	13	13	1	1	32	3				1	01:00	1		1				1	11/10	2,3		2	3	2	1	1	4		2	1	1		1		13-012-01											5
13-011-00	13-Mangweni	13-011-00	Dec 18 2017	13	13	1	1	22	1	1	30	2	4	00:10	1		1				2		2		2	4	2	1	1	2		2	1	1		1		13-011-01											2
13-005-00	13-Mangweni	13-005-00	Nov 04 2017	13	13	2	1	39	1	1	35	2	3	00:15	1		1				1	11/14	2,3		2	2	1	1	1	35		1	1	1		3									1	1		1	2
11-014-00	11-Emkhuzweni	11-014-00	Nov 28 2017	11	11	1	1	41	3				3	00:45	1		1				1	01/11	3,88	Brother,children	2	7	5	1	1	63		1	3																5
13-003-00	13-Mangweni	13-003-00	Oct 25 2017	13	13	1	1	42	3				1	00:30	1		1				1	02/14	2,3		2	5	2	1	1	8		1	1	3									1	02/17					2
13-008-00	13-Mangweni	13-008-00	Nov 13 2017	13	13	1	1	29	1	2		2	1	01:00	1		1				1	08/15	2,3		2	5	1	2				2	1	1		3									1	1		1	2
13-002-00	13-Mangweni	13-002-00	Oct 09 2017	13	13	1	2		3				2	00:50	1		1				2		2		2	5	2	1	1	9		1	1	3									1	06/17					5
11-030-00	11-Emkhuzweni	11-030-00	Jan 11 2018	11	11	1	1	34	3				1	00:30	1		1				1	01/11	3		2	4	2	1	1	6		1	1	1		1		11-030-01											2
11-029-00	11-Emkhuzweni	11-029-00	Jan 03 2018	11	11	1	1	38	1	1	46	2	2	01:15	2	Herefords Clinic	1				2		2,3		2	5	1	1	1	46		2	1	1		3									1	1		1	2
11-028-00	11-Emkhuzweni	11-028-00	Jan 02 2018	11	11	1	1	56	4				2	01:15	2	Ndvwabangeni Nazarene Clinic	1				1	06/09	3		2	5	3	1	1	3		1	1	1		1		11-028-01											3
11-027-00	11-Emkhuzweni	11-027-00	Jan 02 2018	11	11	1	1	26	3				6	01:00	2	Mangweni Clinic	1				1	11/12	3,4		2	9	5	2				1	1	1		3									1	1		1	5
11-026-00	11-Emkhuzweni	11-026-00	Jan 02 2018	11	11	1	2		5				7	00:25	1		1				2		3,4		2	3	3	2				2	3																3
11-025-00	11-Emkhuzweni	11-025-00	Dec 21 2017	11	11	1	1	31	1	1	40	2	5	00:45	2	Mangweni Clinic	1				1	08/09	2,3		2	4	1	1	1	40		2	1	3									1	11/17					2
11-023-00	11-Emkhuzweni	11-023-00	Dec 18 2017	11	11	1	1	34	1	2		2	3	00:45	1		1				1	01/06	2,3,4		2	8	1	2				2	3																2
11-022-00	11-Emkhuzweni	11-022-00	Dec 14 2017	11	11	1	1	47	1	1	55	2	1	01:00	1		1				1	01/11	2,3,4		1	2	2	1	1	10		1	1	1		1		11-022-01											2
11-020-00	11-Emkhuzweni	11-020-00	Dec 11 2017	11	11	1	1	48	5				1	00:30	1		1				2		2,3		2	5	5	1	1	83		1	1	3									1	09/17					3
11-019-00	11-Emkhuzweni	11-019-00	Jan 15 2018	11	11	1	1	40	3				5	00:30	1		1				2		3,4		2	7	5	1	1	59		1	3																2
11-017-00	11-Emkhuzweni	11-017-00	Dec 04 2017	11	11	1	1	31	4				6	00:45	2	Ndvwabangeni Nazarene Clinic	1				2		3		2	2	2	1	1	11		2	1	1		1		11-017-01											3
11-015-00	11-Emkhuzweni	11-015-00	Nov 29 2017	11	11	1	1	44	5				2	01:00	1		1				2		3,4,88	Biological children	2	5	2	1	1	12		1	1	1		1		11-015-01											2
11-013-00	11-Emkhuzweni	11-013-00	Oct 08 2017	11	11	1	1	57	5				1	01:00	1		1				2		3,4		2	5	2	1	1	14		1	3																2
11-011-00	11-Emkhuzweni	11-011-00	Oct 12 2017	11	11	1	1	27	3				4	00:30	1		1				1	07/08	3,88	Father of the child	2	3	5	1	1	27		1	1	1		3									99				2
11-010-00	11-Emkhuzweni	11-010-00	Oct 10 2017	11	11	1	1	34	3				5	01:00	2	Mangweni Clinic	1				1	06/06	2,3,4		2	6	5	1	1	32		1	1	1		3									1	1		1	5
11-009-00	11-Emkhuzweni	11-009-00	Oct 10 2017	11	11	1	1	32	3				4	00:45	1		1				2		3		1	3	2	1	1	2		1	1	1		1		11-009-01											2
11-005-00	11-Emkhuzweni	11-005-00	Oct 03 2017	11	11	1	1	27	1	1	30	2	7	00:50	1		1				1	06/10	2,3		2	3	1	1	1	30		2	3																2
11-004-00	11-Emkhuzweni	11-004-00	Sep 27 2017	11	11	1	1	36	1	1	50	2	1	01:20	1		1				1	06/07	2,3,4		2	4	1	1	1	50		2	1	1		3									1	1		1	2
11-003-00	11-Emkhuzweni	11-003-00	Sep 20 2017	11	11	1	1	35	3				4	00:30	1		1				1	08/12	3		2	5	5	1	1	58		1	1	1		3									1	1		1	3
11-002-00	11-Emkhuzweni	11-002-00	Sep 19 2017	11	11	2	1	65	4				7	02:00	1		1				1	06/11	2,3,4		2	1	2	1	1	9		1	1	1		1		11-002-01
11-001-00	11-Emkhuzweni	11-001-00	Sep 14 2017	11	11	1	1	37	3				1	00:45	2	Bhalekane Nazarene Clinic	1				1	12/08	2,3,4		2	6	2	1	1	23		1	1	3									1	06/17					2
13-031-00	13-Mangweni	13-031-00	Mar 14 2018	13	13	1	1	24	3				5	01:00	1		1				1	12/16	2,3		2	3	2	1	1	6		1	1	1		1		13-031-01											2
11-021-00	11-Emkhuzweni	11-021-00	Dec 13 2017	11	11	1	1	21	3				3	00:50	1		1				2		3		2	3	5	2				1	3																5
12-004-00	12-Horo	12-004-00	Oct 04 2017	12	12	1	1	29	4				5	00:10	1		1				1	06/14	2		2	2	2	1	1	3		2	1	3									1	06/16					2
11-018-00	11-Emkhuzweni	11-018-00	Dec 05 2017	11	11	1	1	35	1	1	44	1	4	00:15	2	Bhalekani Nazarene Clinic	1				2		2,3		2	3	2	1	1	7		1	1	1		1		11-018-00											2
11-007-00	11-Emkhuzweni	11-007-00	Oct 07 2017	11	11	2	1	67	4				7	00:50	1		1				2		3		2	1	3	1	1	10		2	1	1		1		11-007-01
13-004-00	13-Mangweni	13-004-00	Nov 02 2017	13	13	1	1	29	3				1	00:45	1		1				2		3		2	2	2	1	1	6		1	1	1		1		13-004-01											5
13-014-00	13-Mangweni	13-014-00	Jan 23 2018	13	13	1	1	37	2	1	38	2	2	00:45	1		1				1	09/11	2,3		2	5	2	1	1	10		1	1	1		1		13-014-01											1
13-015-00	13-Mangweni	13-015-00	Mar 12 2018	13	13	1	1	24	3				2	00:30	1		1				1	10/10	3,4		2	2	3	1	1	5		1	1	1		1		13-015-01											5
14-030-00	14-Pigg's Peak	14-030-00	Jan 17 2018	14	14	1	1	30	1	1	40	2	1	23:30	2	Ntfonjeni	1				1	01/14	2,3		2	5	1	1	1	40		2	1	1		3									1	2	Ntfonjeni clinic	1	2
13-023-00	13-Mangweni	13-023-00	Feb 19 2018	13	13	1	1	29	1	1	34	2	3	00:30	1		1				1	06/13	2,3		2	3	2	1	1	4		1	1	1		1		13-023-01											1
12-025-00	12-Horo	12-025-00	Jan 16 2018	12	12	1	1	32	2	1	36	2	3	01:00	1		1				1	08/12	2,3		2	4	1	1	1	36		2	3																2
14-029-00	14-Pigg's Peak	14-029-00	Jan 16 2018	14	17	1	1	33	3				5	00:30	2	AHF Piggs Peak	1				1	10/09	3,2		2	4	1	1	1	55		2	1	3									1	11/17					2
14-022-00	14-Pigg's Peak	14-022-00	Dec 19 2017	14	18	1	1	29	3				1	01:00	2	Ebulandzeni clinic	1				1	09/07	2,3		2	8	1	1	1	29		2	1	1		3									1	1		1	5
18-023-00	18-Mbabane	18-023-00	Feb 23 2018	18	18	1	1	22	3				1	02:00	2	Motjane clinic	1				1	03/17	3		2	1	2	1	1	5		1	1	1		1		18-023-01
11-008-00	11-Emkhuzweni	11-008-00	Oct 07 2017	11	11	1	1	32	1	1	36	2	2	01:00	2	Mangweni Clinic	1				1	08/09	2		2	6	1	1	1	36		2	1	1		3									2				3
13-001-00	13-Mangweni	13-001-00	Nov 07 2017	13	13	1	1	42	1	1	48	2	5	00:45	1		1				1	06/10	2,3		2	5	2	1	1	48		2	1	1		3									1	1		1	2
11-006-00	11-Emkhuzweni	11-006-00	Oct 04 2017	11	11	1	1	29	3				2	04:00	2	Rorbes (Republic of South Africa)	1				1	06/14	2,3		2	2	2	1	1	11		2	3																2
14-042-00	14-Pigg's Peak	14-042-00	Mar 06 2018	14	14	2	1	55	1	1	27	2	1	01:00	2	Herefords clinic	1				1	01/08	2,3		2	5	1	1	1	27		1	1	1		3									1	1		1	2
15-021-00	15-Bhalekani	15-021-00	Feb 13 2018	15	15	1	1	53	1	2		2	1	01:00	1		1				1	01/07	2,3		1	3	1	2				2	1	1		3									1	1		1	2
14-007-00	14-Pigg's Peak	14-007-00	Oct 13 2017	14	14	1	1	34	1	1	49	2	3	01:00	1		1				1	06/07	2,3		2	6	1	1	1	49		2	1	1		3									1	1		1	2
15-007-00	15-Bhalekani	15-007-00	Nov 20 2017	15	15	1	1	32	5				1	01:15	1		1				1	01/10	2,3		2	2	2	1	1	3		2	1	1		1		15-007-01											2
11-044-00	11-Emkhuzweni	11-044-00	May 02 2018	11	11	1	1	42	1	1	52	2	1	00:45	1		1				2		2,3		2	7	2	1	1	11		1	1	1		1		11-044-01											2
11-039-00	11-Emkhuzweni	11-039-00	Apr 04 2018	11	11	1	1	33	1	1	39	2	4	01:15	1		1				2		2,3,88	Rural health motivator	2	3	1	1	1	39		2	1	1		3									1	1		1	2
[truncated: 537 more columns]
