# Supplementary material for: A randomized controlled trial evaluating the effects of a family-centered HIV care model on viral suppression and retention in care of HIV-positive children in Eswatini
Source: PLoS One. 2021 Aug 24;16(8):e0256256. doi: 10.1371/journal.pone.0256256 (PMC8384179; doi:10.1371/journal.pone.0256256)
Supplement: S1 Dataset — (ZIP) [file pone.0256256.s004.zip › S4 Datasets/Child Final Data (Wide).xlsx]

## Sheet: label
Variable	Variable Label	Variable Type	Variable code	Variable Code Description
CEF_S	Subject ID	text
CEF_ST	Site	text
CEF_PN	Participant Number:	text
CEF_H1	Visit date:	date		dd/mm/yyyy
CEF_H2	Site ID:	number
CEF_H3	Interviewer ID:	number
CEF_age	How old is child?	number		Years.Months
CEF_2	2. What is the gender?	single-select	1	Female
			2	Male
CEF_3	3. Is the child >=5 years old ?	single-select	1	Yes
			2	No
CEF_4	4. Is the child in school?	single-select	1	Yes
			2	No
CEF_5	5. What level is the child in school?	single-select	1	Primary
			2	Secondary
			3	High School
			88	Other
CEF_5_1	Level	number
CEF_5_2	Level	number
CEF_5_3	Level	number
CEF_5_4	Specify:	text
CEF_6	6. In the last 3 months, how many days did the child miss school?	single-select	1	Did not miss school
			2	< 7 days
			3	7-14 days
			4	15-30 days
			5	>1-2 months
			6	>2 months
CEF_7	7. What were the main reasons that the child missed school? (Mark all that apply)	multi-select	1	Child had minor illness
			2	Child had serious illness but not hospitalized
			3	Child was hospitalized
			4	Child was not ill, but caregiver ill
			5	Child was not ill, family travel
			6	Child was not ill, family travel
			7	No money for school fees
			88	Other
CEF_7_1	Specify Other:	text
CEF_8	8. Has the child experienced any difficulties in school in the last year?	single-select	1	Yes
			2	No
			99	Don’t Know
CEF_8_1	Specify the type of difficulties	text
CEF_9	9. Has the child ever been hospitalized?	single-select	1	Yes
			2	No
			99	Don’t Know
CEF_10	10. How many times has the child been hospitalized?	single-select	1	Known
			2	Unknown
CEF_10_1	Times:	number
CEF_11	11. What was the main cause (reason/diagnosis) of the child's hospitalization ?	descriptivetext
CEF_12	12. If unknown number of times hospitalized, what were the main causes of the child's hospitalizations? (Mark all that apply)	multi-select	1	Gastroenteritis (Diarrhea)
			2	Acute Respiratory Infection/Pneumonia
			3	Measles
			4	Malaria
			5	Malnutrition
			6	Meningitis
			7	Tuberculosis
			9	Injury/accident
			10	Other
CEF_12_1	If possible, specify:	text
CEF_12_2	Specify:	text
CEF_12_1	Reason for hospitalization ?	single-select	1	Gastroenteritis (Diarrhea)
			2	Acute Respiratory Infection/Pneumonia
			3	Measles
			4	Malaria
			5	Malnutrition
			6	Meningitis
			7	Tuberculosis
			9	Injury/accident
			10	Other
CEF_12_1_1	If possible, specify:	text
CEF_12_2_1	Specify:	text
CEF_12_2	Reason for hospitalization ?	single-select	1	Gastroenteritis (Diarrhea)
			2	Acute Respiratory Infection/Pneumonia
			3	Measles
			4	Malaria
			5	Malnutrition
			6	Meningitis
			7	Tuberculosis
			9	Injury/accident
			10	Other
CEF_12_1_2	If possible, specify:	text
CEF_12_2_2	Specify:	text
CEF_12_3	Reason for hospitalization ?	single-select	1	Gastroenteritis (Diarrhea)
			2	Acute Respiratory Infection/Pneumonia
			3	Measles
			4	Malaria
			5	Malnutrition
			6	Meningitis
			7	Tuberculosis
			9	Injury/accident
			10	Other
CEF_12_1_3	If possible, specify:	text
CEF_12_2_3	Specify:	text
CEF_12_4	Reason for hospitalization ?	single-select	1	Gastroenteritis (Diarrhea)
			2	Acute Respiratory Infection/Pneumonia
			3	Measles
			4	Malaria
			5	Malnutrition
			6	Meningitis
			7	Tuberculosis
			9	Injury/accident
			10	Other
CEF_12_1_4	If possible, specify:	text
CEF_12_2_4	Specify:	text
CEF_12_5	Reason for hospitalization ?	single-select	1	Gastroenteritis (Diarrhea)
			2	Acute Respiratory Infection/Pneumonia
			3	Measles
			4	Malaria
			5	Malnutrition
			6	Meningitis
			7	Tuberculosis
			9	Injury/accident
			10	Other
CEF_12_1_5	If possible, specify:	text
CEF_12_2_5	Specify:	text
CEF_12_6	Reason for hospitalization ?	single-select	1	Gastroenteritis (Diarrhea)
			2	Acute Respiratory Infection/Pneumonia
			3	Measles
			4	Malaria
			5	Malnutrition
			6	Meningitis
			7	Tuberculosis
			9	Injury/accident
			10	Other
CEF_12_1_6	If possible, specify:	text
CEF_12_2_6	Specify:	text
CEF_12_7	Reason for hospitalization ?	single-select	1	Gastroenteritis (Diarrhea)
			2	Acute Respiratory Infection/Pneumonia
			3	Measles
			4	Malaria
			5	Malnutrition
			6	Meningitis
			7	Tuberculosis
			9	Injury/accident
			10	Other
CEF_12_1_7	If possible, specify:	text
CEF_12_2_7	Specify:	text
CEF_12_8	Reason for hospitalization ?	single-select	1	Gastroenteritis (Diarrhea)
			2	Acute Respiratory Infection/Pneumonia
			3	Measles
			4	Malaria
			5	Malnutrition
			6	Meningitis
			7	Tuberculosis
			9	Injury/accident
			10	Other
CEF_12_1_8	If possible, specify:	text
CEF_12_2_8	Specify:	text
CEF_12_9	Reason for hospitalization ?	single-select	1	Gastroenteritis (Diarrhea)
			2	Acute Respiratory Infection/Pneumonia
			3	Measles
			4	Malaria
			5	Malnutrition
			6	Meningitis
			7	Tuberculosis
			9	Injury/accident
			10	Other
CEF_12_1_9	If possible, specify:	text
CEF_12_2_9	Specify:	text
CEF_12_10	Reason for hospitalization ?	single-select	1	Gastroenteritis (Diarrhea)
			2	Acute Respiratory Infection/Pneumonia
			3	Measles
			4	Malaria
			5	Malnutrition
			6	Meningitis
			7	Tuberculosis
			9	Injury/accident
			10	Other
CEF_12_1_10	If possible, specify:	text
CEF_12_2_10	Specify:	text
CEF_12_11	Reason for hospitalization ?	single-select	1	Gastroenteritis (Diarrhea)
			2	Acute Respiratory Infection/Pneumonia
			3	Measles
			4	Malaria
			5	Malnutrition
			6	Meningitis
			7	Tuberculosis
			9	Injury/accident
			10	Other
CEF_12_1_11	If possible, specify:	text
CEF_12_2_11	Specify:	text
CEF_12_12	Reason for hospitalization ?	single-select	1	Gastroenteritis (Diarrhea)
			2	Acute Respiratory Infection/Pneumonia
			3	Measles
			4	Malaria
			5	Malnutrition
			6	Meningitis
			7	Tuberculosis
			9	Injury/accident
			10	Other
CEF_12_1_12	If possible, specify:	text
CEF_12_2_12	Specify:	text
CEF_12_13	Reason for hospitalization ?	single-select	1	Gastroenteritis (Diarrhea)
			2	Acute Respiratory Infection/Pneumonia
			3	Measles
			4	Malaria
			5	Malnutrition
			6	Meningitis
			7	Tuberculosis
			9	Injury/accident
			10	Other
CEF_12_1_13	If possible, specify:	text
CEF_12_2_13	Specify:	text
CEF_12_14	Reason for hospitalization ?	single-select	1	Gastroenteritis (Diarrhea)
			2	Acute Respiratory Infection/Pneumonia
			3	Measles
			4	Malaria
			5	Malnutrition
			6	Meningitis
			7	Tuberculosis
			9	Injury/accident
			10	Other
CEF_12_1_14	If possible, specify:	text
CEF_12_2_14	Specify:	text
CEF_12_15	Reason for hospitalization ?	single-select	1	Gastroenteritis (Diarrhea)
			2	Acute Respiratory Infection/Pneumonia
			3	Measles
			4	Malaria
			5	Malnutrition
			6	Meningitis
			7	Tuberculosis
			9	Injury/accident
			10	Other
CEF_12_1_15	If possible, specify:	text
CEF_12_2_15	Specify:	text
CEF_12_16	Reason for hospitalization ?	single-select	1	Gastroenteritis (Diarrhea)
			2	Acute Respiratory Infection/Pneumonia
			3	Measles
			4	Malaria
			5	Malnutrition
			6	Meningitis
			7	Tuberculosis
			9	Injury/accident
			10	Other
CEF_12_1_16	If possible, specify:	text
CEF_12_2_16	Specify:	text
CEF_12_17	Reason for hospitalization ?	single-select	1	Gastroenteritis (Diarrhea)
			2	Acute Respiratory Infection/Pneumonia
			3	Measles
			4	Malaria
			5	Malnutrition
			6	Meningitis
			7	Tuberculosis
			9	Injury/accident
			10	Other
CEF_12_1_17	If possible, specify:	text
CEF_12_2_17	Specify:	text
CEF_12_18	Reason for hospitalization ?	single-select	1	Gastroenteritis (Diarrhea)
			2	Acute Respiratory Infection/Pneumonia
			3	Measles
			4	Malaria
			5	Malnutrition
			6	Meningitis
			7	Tuberculosis
			9	Injury/accident
			10	Other
CEF_12_1_18	If possible, specify:	text
CEF_12_2_18	Specify:	text
CEF_12_19	Reason for hospitalization ?	single-select	1	Gastroenteritis (Diarrhea)
			2	Acute Respiratory Infection/Pneumonia
			3	Measles
			4	Malaria
			5	Malnutrition
			6	Meningitis
			7	Tuberculosis
			9	Injury/accident
			10	Other
CEF_12_1_19	If possible, specify:	text
CEF_12_2_19	Specify:	text
CEF_12_20	Reason for hospitalization ?	single-select	1	Gastroenteritis (Diarrhea)
			2	Acute Respiratory Infection/Pneumonia
			3	Measles
			4	Malaria
			5	Malnutrition
			6	Meningitis
			7	Tuberculosis
			9	Injury/accident
			10	Other
CEF_12_1_20	If possible, specify:	text
CEF_12_2_20	Specify:	text
CEF_13	13. What was the date of child’s first HIV-positive test ?	single-select	1	Known
			2	Unknown
CEF_13_1	Date:	datemthyear		mm/yy
CEF_14	14. Why was this HIV test performed?	single-select	1	As part of PMTCT follow-up testing
			2	Because child was sick
			3	Child was well but parent was found to be HIV positive and child then tested
			4	Community-day screening program
			5	Under 5 clinic screening program
			6	Other
			7	Don’t know
CEF_14_1	Specify:	text
CEF_15	15. When did the child first enter HIV care?	single-select	1	Known
			2	Unknown
CEF_15_1	Date:	datemthyear		mm/yy
CEF_16	16. After entering HIV care, was the child continually in HIV care?	single-select	1	Yes
			2	No
			99	Don’t know
CEF_17	17. How many times was HIV care interrupted?	single-select	1	Known
			2	Unknown
CEF_17_1	Number of times:	number
CEF_18	18. What was the longest period of time the child was out of HIV care?	single-select	1	Months
			2	Years
			3	Unknown
CEF_18_1	Months:	number
CEF_18_2	Years:	number
CEF_19	19. When was the child last seen for HIV care in the clinic? (mm/yy)	datemthyear
CEF_20	20. Does the child know he/she is HIV-positive?	single-select	1	Yes
			2	No
			3	Unknown
CEF_21	21. How old was the child when he/she was told he/she is HIV-positive?	single-select	1	Known
			2	Unknown
CEF_21_1	Age in years:	number
CEF_22	22. Were you the one that disclosed to the child he/she is HIV-positive?	single-select	1	Yes
			2	No
CEF_23	23. Who told the child that he/she had HIV?	single-select	1	Health care provider
			2	Social worker or counselor
			3	Biological mother
			4	Biological father
			5	Grandparent
			6	Other relative
			88	Unknown
			99	Don’t know
CEF_23_1	Specify:	text
CEF_23_2	Specify:	text
CEF_24	24. Have you discussed the child’s HIV status with anyone besides health care workers?	single-select	1	Yes
			2	No
CEF_25	25. Who have you discussed the child’s HIV status with? (Mark all that apply)	multi-select	1	Spouse/partner
			2	Other relative/friend
			3	Village health worker/community worker
			4	School staff (teacher, principal)
			5	Father of the child if not spouse
			88	Other
CEF_25_1	Specify:	text
CEF_26	26. Has the child ever received ART?	single-select	1	Yes
			2	No
			3	Unknown
CEF_27	27. Why has the child never received ART?	single-select	1	CD4 count was too high
			2	Child was not sick
			3	Health care workers did not say that the child needed treatment
			4	Child was not in care consistently
			5	Caregiver refused
			6	Child refused
			8	Unknown
			88	Other
CEF_27_1	Specify:	text
CEF_28	28. When was child first initiated on ART?	single-select	1	Known
			2	Unknown
CEF_28_1	Date:	datemthyear		mm/yy
CEF_29	29. Is the child currently receiving ART ?	single-select	1	Yes
			2	No
CEF_30	30. Why is the child not currently on ART?	single-select	1	Child was not in care consistently
			2	Traveled away from clinic
			3	Stopped because of side effects
			4	Stopped because child refused to take the medicine
			5	Ran out of drugs
			88	Other
CEF_30_1	Specify:	text
CEF_31	31. What regimen is the child currently receiving? (check all drugs that apply)	multi-select	1	TDF
			2	AZT
			3	ABC
			4	d4T
			5	3TC
			6	FTC
			7	NVP
			8	EFV
			9	LPV/r
			10	Different ART drug
			11	Different ART drug
			12	Different ART drug
			13	Don’t know
CEF_31_1	Specify:	text
CEF_31_2	Specify:	text
CEF_31_3	Specify:	text
CEF_txt	The next few questions are about the antiretroviral medicines that you give the child to treat the child for HIV. You may be giving the child medication for other reasons, but these questions are only about the antiretroviral medicines. Please tell me about your experience giving these antiretroviral medicines to your child. Many people find it hard to always remember to give child their medicine…	descriptivetext
CEF_32	32. During the last 7 days, how many times has the child missed getting one or more of his/her HIV drugs?	single-select	1	Has not missed drugs
			2	Has missed drugs
			3	Not applicable just started ART today
			4	Unknown
CEF_32_1	Number of Times:	number
CEF_33	33. Has there been any time in the last month when the child spent more than 2 days without getting his/her HIV medicines?	single-select	1	Yes
			2	No
CEF_34	34. If child spent more than 2 days without getting his/her HIV medications, what was reason? (Mark all that apply)	multi-select	1	Toxicity/side effects
			2	Sharing drugs with others
			3	Caretaker Forgot
			4	Caretaker was too ill
			5	Baby was too ill
			6	Stigma, disclosure, or privacy issues
			7	Drug stock out-dispensary
			8	Lost/ran out of pills
			9	Travel problems
			10	Inability to pay
			11	Depression in caretaker
			12	Pill/liquid burden
			13	Other
CEF_34_1	Specify other	text
CEF_35	35. Has the child had any side effects from taking the antiretroviral medications in the last month?	single-select	1	Yes
			2	No
CEF_36	36. What ARV side effects has the child had? (Mark all that apply. Do not read the responses.)	multi-select	1	Fever, Chills, Sweats
			2	Pain, numbness or tingling in hands and feet
			3	Nausea or vomiting
			4	Diarrhea
			5	Trouble sleeping
			6	Skin problems
			7	Cough or breathing problems
			8	Headache
			9	Loss of appetite
			10	Bloating, stomach pain or gas
			11	Muscle aches or joint pains
			12	Swelling of extremities
			13	Weight loss
			14	Hair loss or changes in hair
			15	Dizziness
			16	Nightmares
			17	Yellowing of eyes or skin
			18	Lipodystrophy (fat redistribution)
			88	Other
CEF_36_1	Specify:	text
CEF_37	37. Does the child currently have any illnesses?	single-select	1	Yes
			2	No
CEF_38	38. What illness does the child currently have? (Mark all that apply)	multi-select	1	Gastroenteritis (Diarrhea)
			2	Acute Respiratory Infection/Pneumonia
			3	Measles
			4	Malaria
			5	Malnutrition
			6	Meningitis
			7	Tuberculosis
			8	Other Infection
			9	Injury/accident
			88	Other
CEF_38_1	If possible specify:	text
CEF_38_2	Specify other	text
CEF_39	39. Is the child receiving Cotrimoxazole prophylaxis?	single-select	1	Yes
			2	No
			99	Don’t know
CEF_39_1	Specify reason:	text
CEF_40	40. Date of next scheduled study visit:	date		dd/mm/yyyy
CEF_Comm	Comment:	longtext
CCEFE.CEF_S	Subject ID
CCEFE.CEF_PN	Participant Number	text
CCEFE.CEF_H1	Visit date:	date		dd/mm/yyyy
CCEFE.CEF_H2	Visit Type:	single-select	1	Enrollment
			2	3 month visit
			3	6 month visit
			4	9 month visit
			5	12 month visit
			6	15 month visit
			7	18 month visit
CCEFE.CEF_H3	Site ID:	number
CCEFE.CEF_H4	Interviewer ID:	number
CCEFE.CEF_1	1. Has the child missed any clinic visits (in past year at enrollment; since last visit during follow-up)?	single-select	1	Yes
			2	No
			3	Unknown
CCEFE.CEF_1_1	Check all that apply	multi-select	1	Missed visit (3-<7 days)
			2	Defaulted visit (7-90 days)
			3	Lost to follow-up (>90 days)
CCEFE.CEF_1_1_1	Number of missed visits	number
CCEFE.CEF_1_1_2	Number of defaulted visits	number
CCEFE.CEF_1_1_3	Number of times lost to follow-up	number
CCEFE.CEF_2	2. What is the date of child’s last clinic visit?	single-select	1	Known
			2	Unknown
CCEFE.CEF_2_1	Date:	date		dd/mm/yyyy
CCEFE.CEF_3	3. What is child’s most recent weight?	single-select	1	Done
			2	Not Done
CCEFE.CEF_3_1	Weight:	number
CCEFE.CEF_3_2	Date weight collected:	date		dd/mm/yyyy
CCEFE.CEF_4	4. What is child’s most recent height?	single-select	1	Done
			2	Not Done
CCEFE.CEF_4_1	Height:	number
CCEFE.CEF_4_2	Date height collected:	date		dd/mm/yyyy
CCEFE.CEF_5	5. What is the child’s most recent nutritional status?	single-select	1	Normal
			2	Mild malnutrition
			3	Moderate malnutrition
			4	Severe malnutrition
			7	Unknown
CCEFE.CEF_6	6. Is the child currently receiving TB treatment or prophylaxis?	single-select	1	Yes, TB treatment
			2	Yes, TB prophylaxis
			3	Not currently, but has completed prophylaxis/treatment in the past
			4	No, never received prophylaxis/treatment
			5	Unknown
CCEFE.CEF_6_1	Specify drugs (check all that apply)	multi-select	1	Isoniazid (INH)
			2	Rifamycin/rifampin (RIF)
			3	Ethambutol (EMB)
			4	Pyrazinamide (PZA)
			5	Different TB drug
			6	Different TB drug
			7	Different TB drug
			8	Different TB drug
CCEFE.CEF_6_1_1	Specify different TB drug	text
CCEFE.CEF_6_1_2	Specify different TB drug	text
CCEFE.CEF_6_1_3	Specify different TB drug	text
CCEFE.CEF_6_1_4	Specify different TB drug	text
CCEFE.CEF_6_2	Specify drugs (check all that apply)	multi-select	1	Isoniazid (INH)
			2	Rifamycin/rifampin (RIF)
			3	Different TB drug
			4	Different TB drug
CCEFE.CEF_6_2_1	Specify different TB drug	text
CCEFE.CEF_6_2_2	Specify different TB drug	text
CCEFE.CEF_7	7. Is the child currently receiving cotrimoxazole prophylaxis?	single-select	1	Yes
			2	No
			3	Unknown
CCEFE.CEF_8	8. Is the child currently receiving ART?	single-select	1	Yes
			2	No
CCEFE.CEF_9	9. If not, why is the child not currently receiving ART?	single-select	1	CD4 count too high
			2	Isn’t sick
			3	Was on ART but stopped because of side effects
			4	Was on ART but child refused to take the medicine
			5	Was on ART but ran out of drugs
			6	Other
			7	Unknown
CCEFE.CEF_9_1	Specify:	text
CCEFE.CEF_10	10. What antiretroviral drugs are the child currently receiving? (Check all that apply)	multi-select	1	TDF
			2	AZT
			3	ABC
			4	d4T
			5	3TC
			6	FTC
			7	EFV
			8	NVP
			9	LPV/r
			99	ATV/r
			10	Different ART drug
			11	Different ART drug
			12	Different ART drug
CCEFE.CEF_10_1	Specify different drug	text
CCEFE.CEF_10_2	Specify different drug	text
CCEFE.CEF_10_3	Specify different drug	text
CCEFE.CEF_11	11. Is this the child’s first-line ART regimen?	single-select	1	Yes
			2	No, 2nd line
			3	No, 3rd line
			4	Unknown
CCEFE.CEF_12	12. Is this the child’s enrollment visit?	single-select	1	Yes
			2	No
CCEFE.CEF_13	13. AT ENROLLMENT ONLY: If the child’s current ART regimen is <u>not</u> the child’s first-line ART regimen, indicate what ARV drugs were given for child’s <u>first-line</u> ART regimen? (check all that apply)	multi-select	1	TDF
			2	AZT
			3	ABC
			4	d4T
			5	3TC
			6	FTC
			7	EFV
			8	NVP
			9	LPV/r
			99	ATV/r
			10	Different ART drug
			11	Different ART drug
			12	Different ART drug
CCEFE.CEF_13_1	Specify different drug	text
CCEFE.CEF_13_2	Specify different drug	text
CCEFE.CEF_13_3	Specify different drug	text
CCEFE.CEF_14	14. AT ENROLLMENT ONLY: If the child’s current ART regimen is <u>not</u> first-line or second-line ART regimen, indicate what ARV drugs were given for child’s <u>second-line</u> ART regimen? (check all that apply)	multi-select	1	TDF
			2	AZT
			3	ABC
			4	d4T
			5	3TC
			6	FTC
			7	EFV
			8	NVP
			9	LPV/r
			99	ATV/r
			10	Different ART drug
			11	Different ART drug
			12	Different ART drug
			13	Not applicable (currently on second-line regimen)
CCEFE.CEF_14_1	Specify different drug	text
CCEFE.CEF_14_2	Specify different drug	text
CCEFE.CEF_14_3	Specify different drug	text
CCEFE.CEF_15	15. Has the child had any ART treatment interruptions in the past year (if this is enrollment visit) or since last visit (if this is follow-up visit)?	single-select	1	Yes
			2	No
			3	Not applicable (just started ART)
			4	Unknown
CCEFE.CEF_15_1	Number of interruptions:	number
CCEFE.CEF_16	16. What are the reasons for treatment interruption? (Mark all that apply)	multi-select	1	Distance/transport barrier
			2	Nutritional concerns
			3	No/poor treatment support
			4	Work/income barrier (drug cost)
			5	Side effects
			6	Forgetfulness
			7	Child without consistent caregiver
			8	Child does not know HIV status
			9	Domestic problems
			10	Other
			11	Unknown
CCEFE.CEF_16_1	Specify other	text
CCEFE.CEF_17	17. What is current ART adherence?	single-select	1	Good >95%
			2	Moderate 85-95%
			3	Poor <85%
			4	Unknown
CCEFE.CEF_18	18. What are the reasons for poor adherence? (Mark all that apply)	multi-select	1	Distance/transport barrier
			2	Nutritional concerns
			3	No/poor treatment support
			4	Work/income barrier (drug cost)
			5	Side effects
			6	Forgetfulness
			7	Child without consistent caregiver
			8	Child does not know HIV status
			9	Domestic problems
			10	Other
			11	Unknown
CCEFE.CEF_18_1	Specify other	text
CCEFE.CEF_19	19. Were the child’s last 2 drug ARV pick-ups on time?	single-select	1	Yes
			2	No
			3	Unknown
CCEFE.CEF_20	20. What is the result of his/her most recent hemoglobin in past year (if enrollment visit) or since last data abstraction (if follow-up visit)?	single-select	1	Done
			2	Not Done
CCEFE.CEF_20_1	Hb:	number
CCEFE.CEF_20_2	Date sample collected:	date		dd/mm/yyyy
CCEFE.CEF_21	21. What is the result of his/her most recent CD4 cell count in past year (if enrollment visit) or since last data abstraction (if follow-up visit)?	single-select	1	Count
			2	Percentage
			3	Not done
CCEFE.CEF_21_1	Count:	number
CCEFE.CEF_21_2	Percentage:	number
CCEFE.CEF_21_3	Date sample collected:	date		dd/mm/yyyy
CCEFE.CEF_22	22. What is the result of his/her most recent HIV viral load test in past year (if enrollment visit) or since last data abstraction (if follow-up visit)?	single-select	1	Done
			2	Not done
CCEFE.CEF_22_1	Result:	number
CCEFE.CEF_22_2	Date sample collected:	date		dd/mm/yyyy
CCEFE.CEF_Comm	Comment:	longtext
CVLTFE.CVLTF_S	Subject ID	text
CVLTFE.CVLTF_PN	Participant Number:	text
CVLTFE.CVLTF_H1	Visit date:	date		dd/mm/yyyy
CVLTFE.CVLTF_H2	Visit Type:	single-select	1	Enrollment
			2	6 month visit
			3	12 month visit
			4	18 month visit
			5	Ad hoc visit
CVLTFE.CVLTF_H3	Site ID:	number
CVLTFE.CVLTF_H4	Interviewer ID:	number
CVLTFE.CVLTF_1	1. Was blood specimen obtained for study-specific viral load testing?	single-select	1	Yes
			2	No
CVLTFE.CVLTF_2	2. Date sample was obtained?	date		dd/mm/yyyy
CVLTFE.CVLTF_3	3. Why was specimen not obtained at this visit?	single-select	1	Could not obtain enough blood
			2	Caregiver refused to have blood obtained
			3	Other
			4	Missed visit
CVLTFE.CVLTF_3_1	Specify:	text
CVLTFE.CVLTF_4	4. If specimen not obtained at this visit, what is the date child is re-scheduled to obtain blood?	date		dd/mm/yyyy
CVLTFE.CVLTF_Comm	Comment:	longtext
CVLRFE.CVLRF_S	Subject ID	text
CVLRFE.CVLRF_PN	Participant Number:	text
CVLRFE.CVLRF_H1	Visit date:	date		dd/mm/yyyy
CVLRFE.CVLRF_H2	Visit Type:	single-select	1	Enrollment
			2	6 month visit
			3	12 month visit
			4	18 month visit
			5	Ad hoc visit
CVLRFE.CVLRF_H3	Site ID:	number
CVLRFE.CVLRF_H4	Interviewer ID:	number
CVLRFE.CVLRF_1	1. Date study-specific viral load sample was collected?	date		dd/mm/yyyy
CVLRFE.CVLRF_2	2. What is the result of the study-specific HIV viral load test?	number
CVLRFE.CVLRF_Comm	Comment:	longtext
C - 03.CFUF - 03.CFUF_S	Subject ID	text
C - 03.CFUF - 03.CFUF_ST	Site	text
C - 03.CFUF - 03.CFUF_PN	Participant Number:	text
C - 03.CFUF - 03.CFUF_H1	Visit date:	date		dd/mm/yyyy
C - 03.CFUF - 03.CFUF_H2	Visit Type:	single-select	1	3 month visit
			2	6 month visit
			3	9 month visit
			4	12 month visit
			5	15 month visit
			6	18 month visit
C - 03.CFUF - 03.CFUF_H3	Site ID:	number
C - 03.CFUF - 03.CFUF_H4	Interviewer ID:	number
C - 03.CFUF - 03.CFUF_1	1. Has the child missed any clinic visits since the last visit?	single-select	1	Yes
			2	No
			99	Don’t know
C - 03.CFUF - 03.CFUF_2	2. How many clinic visits were missed?	single-select	1	Number of missed clinical visits
			2	Number of missed refill visits
C - 03.CFUF - 03.CFUF_2_1	Number of missed clinical visits:	number
C - 03.CFUF - 03.CFUF_2_2	Number of missed refill visits:	number
C - 03.CFUF - 03.CFUF_3	3. Why were the visits missed? (Mark all that apply)	multi-select	1	Child was too sick
			2	Caregiver was too sick to bring child
			3	Caregiver was too busy
			4	No transport money
			5	Forgot appointment
			6	Traveled out of the area
			7	Child was at school
			88	Other
			99	Don’t Know
C - 03.CFUF - 03.CFUF_3_1	Specify other	text
C - 03.CFUF - 03.CFUF_4	4. Has the child had any illnesses that did not require hospitalization since last visit?	single-select	1	Yes
			2	No
			99	Don’t know
C - 03.CFUF - 03.CFUF_5	5. What illnesses has the child experienced? (Mark all that apply)	multi-select	1	Gastroenteritis (Diarrhea)
			2	Acute Respiratory Infection/Pneumonia
			3	Measles
			4	Malaria
			5	Malnutrition
			6	Meningitis
			7	Tuberculosis
			10	Injury/accident
			88	Other
C - 03.CFUF - 03.CFUF_5_1	if possible specify:	text
C - 03.CFUF - 03.CFUF_5_2	Specify other	text
C - 03.CFUF - 03.CFUF_6	6. Where was treatment sought for these illnesses? (Mark all that apply)	multi-select	1	This facility (study site)
			2	Other Hospital
			3	Other health center
			4	Pharmacy
			5	Traditional healer
			6	Community health worker
			7	Did not seek treatment
			8	Other
			9	Unknown
C - 03.CFUF - 03.CFUF_6_1	Specify Other Hospital	single-select	1	Mbabane government hospital
			2	Piggs Peak government hospital
			3	Mankayane government hospital
			4	Lubombo referral hospital
			5	Good shephered
			6	Hlatikhulu government hospital
			7	Mbabane clinic
			8	Manzini clinic
			9	Medisun clinic
			10	Mkhiwa clinic
			11	Philani clinic
			12	Women & children hospital
			13	Other
C - 03.CFUF - 03.CFUF_6_1_1	Specify other	text
C - 03.CFUF - 03.CFUF_6_2	Specify Other Healthcare Center	single-select	1	Nhlangano
			2	Dvokolwako
			3	Mkhuzweni
			4	Matsanjeni
			5	Sthobelweni
			6	Other
C - 03.CFUF - 03.CFUF_6_2_1	Specify other	text
C - 03.CFUF - 03.CFUF_7	7. Has the child been hospitalized since the last visit ?	single-select	1	Yes
			2	No
			99	Don’t Know
C - 03.CFUF - 03.CFUF_8	8. Number of times child hospitalized since last visit?	number
C - 03.CFUF - 03.CFUF_9	9. How many days overall was the child hospitalized?	number
C - 03.CFUF - 03.CFUF_10	10. What were the main reasons for hospitalization?	single-select	1	Gastroenteritis (Diarrhea)
			2	Acute Respiratory Infection/Pneumonia
			3	Measles
			4	Malaria
			5	Malnutrition
			6	Meningitis
			7	Tuberculosis
			10	Injury/accident
			88	Other
C - 03.CFUF - 03.CFUF_10_1	if possible specify:	text
C - 03.CFUF - 03.CFUF_10_2	Specify other	text
C - 03.CFUF - 03.CFUF_10_1	10. What were the main reasons for hospitalization?	single-select	1	This facility (study site)
			2	Other Hospital
			3	Other health center
			4	Pharmacy
			5	Traditional healer
			6	Community health worker
			7	Did not seek treatment
			8	Other
			9	Unknown
C - 03.CFUF - 03.CFUF_10_1_1	if possible specify:	text
C - 03.CFUF - 03.CFUF_10_2_1	Specify:	text
C - 03.CFUF - 03.CFUF_10_2	10. What were the main reasons for hospitalization?	single-select	1	Gastroenteritis (Diarrhea)
			2	Acute Respiratory Infection/Pneumonia
			3	Measles
			4	Malaria
			5	Malnutrition
			6	Meningitis
			7	Tuberculosis
			10	Injury/accident
			88	Other
C - 03.CFUF - 03.CFUF_10_1_2	if possible specify:	text
C - 03.CFUF - 03.CFUF_10_2_2	Specify:	text
C - 03.CFUF - 03.CFUF_10_3	10. What were the main reasons for hospitalization?	single-select	1	Gastroenteritis (Diarrhea)
			2	Acute Respiratory Infection/Pneumonia
			3	Measles
			4	Malaria
			5	Malnutrition
			6	Meningitis
			7	Tuberculosis
			10	Injury/accident
			88	Other
C - 03.CFUF - 03.CFUF_10_1_3	if possible specify:	text
C - 03.CFUF - 03.CFUF_10_2_3	Specify:	text
C - 03.CFUF - 03.CFUF_10_4	10. What were the main reasons for hospitalization?	single-select	1	Gastroenteritis (Diarrhea)
			2	Acute Respiratory Infection/Pneumonia
			3	Measles
			4	Malaria
			5	Malnutrition
			6	Meningitis
			7	Tuberculosis
			10	Injury/accident
			88	Other
C - 03.CFUF - 03.CFUF_10_1_4	if possible specify:	text
C - 03.CFUF - 03.CFUF_10_2_4	Specify:	text
C - 03.CFUF - 03.CFUF_10_5	10. What were the main reasons for hospitalization?	single-select	1	Gastroenteritis (Diarrhea)
			2	Acute Respiratory Infection/Pneumonia
			3	Measles
			4	Malaria
			5	Malnutrition
			6	Meningitis
			7	Tuberculosis
			10	Injury/accident
			88	Other
C - 03.CFUF - 03.CFUF_10_1_5	if possible specify:	text
C - 03.CFUF - 03.CFUF_10_2_5	Specify:	text
C - 03.CFUF - 03.CFUF_10_6	10. What were the main reasons for hospitalization?	single-select	1	Gastroenteritis (Diarrhea)
			2	Acute Respiratory Infection/Pneumonia
			3	Measles
			4	Malaria
			5	Malnutrition
			6	Meningitis
			7	Tuberculosis
			10	Injury/accident
			88	Other
C - 03.CFUF - 03.CFUF_10_1_6	if possible specify:	text
C - 03.CFUF - 03.CFUF_10_2_6	Specify:	text
C - 03.CFUF - 03.CFUF_10_7	10. What were the main reasons for hospitalization?	single-select	1	Gastroenteritis (Diarrhea)
			2	Acute Respiratory Infection/Pneumonia
			3	Measles
			4	Malaria
			5	Malnutrition
			6	Meningitis
			7	Tuberculosis
			10	Injury/accident
			88	Other
C - 03.CFUF - 03.CFUF_10_1_7	if possible specify:	text
C - 03.CFUF - 03.CFUF_10_2_7	Specify:	text
C - 03.CFUF - 03.CFUF_10_8	10. What were the main reasons for hospitalization?	single-select	1	Gastroenteritis (Diarrhea)
			2	Acute Respiratory Infection/Pneumonia
			3	Measles
			4	Malaria
			5	Malnutrition
			6	Meningitis
			7	Tuberculosis
			10	Injury/accident
			88	Other
C - 03.CFUF - 03.CFUF_10_1_8	if possible specify:	text
C - 03.CFUF - 03.CFUF_10_2_8	Specify:	text
C - 03.CFUF - 03.CFUF_11	11. Is the child >=5 years old?	single-select	1	Yes
			2	No
C - 03.CFUF - 03.CFUF_12	12. If child is >= 5 years: Is the child in school ?	single-select	1	Yes
			2	No
C - 03.CFUF - 03.CFUF_13	13. What level is the child in school?	single-select	1	Primary
			2	Secondary
			3	High School
			88	Other
C - 03.CFUF - 03.CFUF_13_1	Level:	number
C - 03.CFUF - 03.CFUF_13_2	Level:	number
C - 03.CFUF - 03.CFUF_13_3	Level:	number
C - 03.CFUF - 03.CFUF_13_4	Specify:	text
C - 03.CFUF - 03.CFUF_14	14. Since the last visit, how many days did the child miss school?	single-select	1	Did not miss school
			2	< 7 days
			3	7-14 days
			4	15-30 days
			5	>1-2 months
			6	>2 months
C - 03.CFUF - 03.CFUF_15	15. What were the main reasons that the child missed school? (Mark all the apply)	multi-select	1	Child had minor illness
			2	Child had serious illness but not hospitalized
			3	Child was hospitalized
			4	Child was not ill, but caregiver ill
			5	Child was not ill, family travel
			6	No money for school fees
			88	Other
C - 03.CFUF - 03.CFUF_15_1	Specify:	text
C - 03.CFUF - 03.CFUF_16	16. Has the child experienced any new difficulties in school since the last visit?	single-select	1	Yes
			2	No
			99	Don’t Know
C - 03.CFUF - 03.CFUF_16_1	Specify the type of difficulties:	text
C - 03.CFUF - 03.CFUF_17	17. Is there any change to the child’s disclosure status since the last visit?	single-select	1	Yes
			2	No
			99	Don’t Know
C - 03.CFUF - 03.CFUF_18	18. Did the child first learn about their HIV status since the last visit?	single-select	1	Yes
			2	No
C - 03.CFUF - 03.CFUF_19	19. Were you the one that disclosed to the child he/she is HIV-positive?	single-select	1	Yes
			2	No
C - 03.CFUF - 03.CFUF_20	20. If no, who told her/him he had HIV?	single-select	1	Health care provider
			2	Social worker or counselor
			3	Biological mother
			4	Biological father
			5	Grandparent
			6	Other relative
			7	Other
			8	Don’t Know
C - 03.CFUF - 03.CFUF_20_1	Specify:	text
C - 03.CFUF - 03.CFUF_20_2	Specify:	text
C - 03.CFUF - 03.CFUF_21	21. Have you discussed the child’s HIV status with anyone new besides health care workers since the last visit?	single-select	1	Yes
			2	No
C - 03.CFUF - 03.CFUF_22	22. Who have you discussed the child’s HIV status with? (Mark all that apply)	multi-select	1	Spouse/partner
			2	Other relative/friend
			3	Village health worker/community worker
			4	School staff (teacher, principal)
			5	Other
			6	Father of the child (if not the spouse)
C - 03.CFUF - 03.CFUF_22_1	Specify:	text
C - 03.CFUF - 03.CFUF_23	23. Has there been any change to the child’s antiretroviral medication since the last visit?	single-select	1	Yes, newly started on ART
			2	Yes, changed ART because of intolerance
			3	Yes, changed ART because of toxicity
			4	Yes, changed ART because of treatment failure
			5	Yes, changed ART because of drug interaction
			6	Yes, stopped ART
			7	No, already on ART and didn’t change
			8	No, ART has not been initiated
C - 03.CFUF - 03.CFUF_FCG_23_1	Date started:	date		dd/mm/yyyy
C - 03.CFUF - 03.CFUF_FCG_23_2	Specify:	text
C - 03.CFUF - 03.CFUF_FCG_23_3	Date changed:	date		dd/mm/yyyy
C - 03.CFUF - 03.CFUF_FCG_23_4	Specify:	text
C - 03.CFUF - 03.CFUF_FCG_23_5	Date changed:	date		dd/mm/yyyy
C - 03.CFUF - 03.CFUF_FCG_23_6	Date changed:	date		dd/mm/yyyy
C - 03.CFUF - 03.CFUF_FCG_23_7	Date changed:	date		dd/mm/yyyy
C - 03.CFUF - 03.CFUF_FCG_23_8	Date stopped:	date		dd/mm/yyyy
C - 03.CFUF - 03.CFUF_FCG_23_9	Specify reason:	text
C - 03.CFUF - 03.CFUF_24	24. What ART regimen is the child currently receiving? (check all drugs that apply)	multi-select	1	TDF
			2	AZT
			3	ABC
			4	d4T
			5	3TC
			6	FTC
			7	NVP
			8	EFV
			9	LPV/r
			10	ATV/r
			11	Different ARV drug
			12	Different ARV drug
			13	Different ARV drug
			14	Don’t know
C - 03.CFUF - 03.CFUF_24_1	Specify drug	text
C - 03.CFUF - 03.CFUF_24_2	Specify drug	text
C - 03.CFUF - 03.CFUF_24_3	Specify drug	text
C - 03.CFUF - 03.CFUF_txt	The next few questions are about the antiretroviral medicines that you give the child to treat the child for HIV. You may be giving the child medication for other reasons, but these questions are only about the antiretroviral medicines. Please tell me about your experience giving these antiretroviral medicines to your child. Many people find it hard to always remember to give child their medicine…	descriptivetext
C - 03.CFUF - 03.CFUF_25	25. During the last 7 days, how many times has the child missed getting one or more of his/her HIV drugs?	single-select	1	Has not missed drugs
			2	Has missed drugs
			3	N/A (if just started ART today)
			4	Unknown
C - 03.CFUF - 03.CFUF_25_1	Number of Times:	number
C - 03.CFUF - 03.CFUF_26	26. Has there been any time in the last month when the child spent more than 2 days without getting his/her HIV medicines?	single-select	1	Yes
			2	No
C - 03.CFUF - 03.CFUF_27	27. If child spent more than 2 days without getting his/her HIV medications, what was the reason? (Mark all that apply)	multi-select	1	Toxicity/side effects
			2	Sharing drugs with others
			3	Caretaker Forgot
			4	Caretaker was too ill
			5	Baby was too ill
			6	Stigma, disclosure, or privacy issues
			7	Drug stock out-dispensary
			8	Lost/ran out of pills
			9	Travel problems
			10	Inability to pay
			11	Depression in caretaker
			12	Pill/liquid burden
			13	Other
			14	Did not interrupt ART
C - 03.CFUF - 03.CFUF_27_1	Specify other	text
C - 03.CFUF - 03.CFUF_28	28. Has the child had any side effects from taking the antiretroviral medications in the last month?	single-select	1	Yes
			2	No
C - 03.CFUF - 03.CFUF_29	29. What ARV side effects has the child had? (Mark all that apply. Do not read the responses.)	multi-select	1	Fever, Chills, Sweats
			2	Pain, numbness or tingling in hands and feet
			3	Nausea or vomiting
			4	Diarrhea
			5	Trouble sleeping
			6	Skin problems
			7	Cough or breathing problems
			8	Headache
			9	Loss of appetite
			10	Bloating, stomach pain or gas
			11	Muscle aches or joint pains
			12	Swelling of extremities
			13	Weight loss
			14	Hair loss or changes in hair
			15	Dizziness
			16	Nightmares
			17	Yellowing of eyes or skin
			18	Lipodystrophy (fat redistribution)
			88	Other
C - 03.CFUF - 03.CFUF_29_1	Specify other	text
C - 03.CFUF - 03.CFUF_30	30. Is the child receiving Cotrimoxazole prophylaxis?	single-select	1	Yes
			2	No
			99	Don’t know
C - 03.CFUF - 03.CFUF_30_1	Specify reason:	text
C - 03.CFUF - 03.CFUF_31	31. Date of next scheduled study visit:	date		dd/mm/yyyy
C - 03.CFUF - 03.CFUF_Comm	Comment:	longtext
C - 03.CCEF - 03.CCEF_S	Subject ID
C - 03.CCEF - 03.CCEF_PN	Participant Number	text
C - 03.CCEF - 03.CCEF_H1	Visit date:	date		dd/mm/yyyy
C - 03.CCEF - 03.CCEF_H2	Visit Type:	single-select	1	Enrollment
			2	3 month visit
			3	6 month visit
			4	9 month visit
			5	12 month visit
			6	15 month visit
			7	18 month visit
C - 03.CCEF - 03.CCEF_H3	Site ID:	number
C - 03.CCEF - 03.CCEF_H4	Interviewer ID:	number
C - 03.CCEF - 03.CCEF_1	1. Has the child missed any clinic visits (in past year at enrollment; since last visit during follow-up)?	single-select	1	Yes
			2	No
			3	Unknown
C - 03.CCEF - 03.CCEF_1_1	Check all that apply	multi-select	1	Missed visit (3-<7 days)
			2	Defaulted visit (7-90 days)
			3	Lost to follow-up (>90 days)
C - 03.CCEF - 03.CCEF_1_1_1	Number of missed visits	number
C - 03.CCEF - 03.CCEF_1_1_2	Number of defaulted visits	number
C - 03.CCEF - 03.CCEF_1_1_3	Number of times lost to follow-up	number
C - 03.CCEF - 03.CCEF_2	2. What is the date of child’s last clinic visit?	single-select	1	Known
			2	Unknown
C - 03.CCEF - 03.CCEF_2_1	Date:	date		dd/mm/yyyy
C - 03.CCEF - 03.CCEF_3	3. What is child’s most recent weight?	single-select	1	Done
			2	Not Done
C - 03.CCEF - 03.CCEF_3_1	Weight:	number
C - 03.CCEF - 03.CCEF_3_2	Date weight collected:	date		dd/mm/yyyy
C - 03.CCEF - 03.CCEF_4	4. What is child’s most recent height?	single-select	1	Done
			2	Not Done
C - 03.CCEF - 03.CCEF_4_1	Height:	number
C - 03.CCEF - 03.CCEF_4_2	Date height collected:	date		dd/mm/yyyy
C - 03.CCEF - 03.CCEF_5	5. What is the child’s most recent nutritional status?	single-select	1	Normal
			2	Mild malnutrition
			3	Moderate malnutrition
			4	Severe malnutrition
			7	Unknown
C - 03.CCEF - 03.CCEF_6	6. Is the child currently receiving TB treatment or prophylaxis?	single-select	1	Yes, TB treatment
			2	Yes, TB prophylaxis
			3	Not currently, but has completed prophylaxis/treatment in the past
			4	No, never received prophylaxis/treatment
			5	Unknown
C - 03.CCEF - 03.CCEF_6_1	Specify drugs (check all that apply)	multi-select	1	Isoniazid (INH)
			2	Rifamycin/rifampin (RIF)
			3	Ethambutol (EMB)
			4	Pyrazinamide (PZA)
			5	Different TB drug
			6	Different TB drug
			7	Different TB drug
			8	Different TB drug
C - 03.CCEF - 03.CCEF_6_1_1	Specify different TB drug	text
C - 03.CCEF - 03.CCEF_6_1_2	Specify different TB drug	text
C - 03.CCEF - 03.CCEF_6_1_3	Specify different TB drug	text
C - 03.CCEF - 03.CCEF_6_1_4	Specify different TB drug	text
C - 03.CCEF - 03.CCEF_6_2	Specify drugs (check all that apply)	multi-select	1	Isoniazid (INH)
			2	Rifamycin/rifampin (RIF)
			3	Different TB drug
			4	Different TB drug
C - 03.CCEF - 03.CCEF_6_2_1	Specify different TB drug	text
C - 03.CCEF - 03.CCEF_6_2_2	Specify different TB drug	text
C - 03.CCEF - 03.CCEF_7	7. Is the child currently receiving cotrimoxazole prophylaxis?	single-select	1	Yes
			2	No
			3	Unknown
C - 03.CCEF - 03.CCEF_8	8. Is the child currently receiving ART?	single-select	1	Yes
			2	No
C - 03.CCEF - 03.CCEF_9	9. If not, why is the child not currently receiving ART?	single-select	1	CD4 count too high
			2	Isn’t sick
			3	Was on ART but stopped because of side effects
			4	Was on ART but child refused to take the medicine
			5	Was on ART but ran out of drugs
			6	Other
			7	Unknown
C - 03.CCEF - 03.CCEF_9_1	Specify:	text
C - 03.CCEF - 03.CCEF_10	10. What antiretroviral drugs are the child currently receiving? (Check all that apply)	multi-select	1	TDF
			2	AZT
			3	ABC
			4	d4T
			5	3TC
			6	FTC
			7	EFV
			8	NVP
			9	LPV/r
			99	ATV/r
			10	Different ART drug
			11	Different ART drug
			12	Different ART drug
C - 03.CCEF - 03.CCEF_10_1	Specify different drug	text
C - 03.CCEF - 03.CCEF_10_2	Specify different drug	text
C - 03.CCEF - 03.CCEF_10_3	Specify different drug	text
C - 03.CCEF - 03.CCEF_11	11. Is this the child’s first-line ART regimen?	single-select	1	Yes
			2	No, 2nd line
			3	No, 3rd line
			4	Unknown
C - 03.CCEF - 03.CCEF_12	12. Is this the child’s enrollment visit?	single-select	1	Yes
			2	No
C - 03.CCEF - 03.CCEF_13	13. AT ENROLLMENT ONLY: If the child’s current ART regimen is <u>not</u> the child’s first-line ART regimen, indicate what ARV drugs were given for child’s <u>first-line</u> ART regimen? (check all that apply)	multi-select	1	TDF
			2	AZT
			3	ABC
			4	d4T
			5	3TC
			6	FTC
			7	EFV
			8	NVP
			9	LPV/r
			99	ATV/r
			10	Different ART drug
			11	Different ART drug
			12	Different ART drug
C - 03.CCEF - 03.CCEF_13_1	Specify different drug	text
C - 03.CCEF - 03.CCEF_13_2	Specify different drug	text
C - 03.CCEF - 03.CCEF_13_3	Specify different drug	text
C - 03.CCEF - 03.CCEF_14	14. AT ENROLLMENT ONLY: If the child’s current ART regimen is <u>not</u> first-line or second-line ART regimen, indicate what ARV drugs were given for child’s <u>second-line</u> ART regimen? (check all that apply)	multi-select	1	TDF
			2	AZT
			3	ABC
			4	d4T
			5	3TC
			6	FTC
			7	EFV
			8	NVP
			9	LPV/r
			99	ATV/r
			10	Different ART drug
			11	Different ART drug
			12	Different ART drug
			13	Not applicable (currently on second-line regimen)
C - 03.CCEF - 03.CCEF_14_1	Specify different drug	text
C - 03.CCEF - 03.CCEF_14_2	Specify different drug	text
C - 03.CCEF - 03.CCEF_14_3	Specify different drug	text
C - 03.CCEF - 03.CCEF_15	15. Has the child had any ART treatment interruptions in the past year (if this is enrollment visit) or since last visit (if this is follow-up visit)?	single-select	1	Yes
			2	No
			3	Not applicable (just started ART)
			4	Unknown
C - 03.CCEF - 03.CCEF_15_1	Number of interruptions:	number
C - 03.CCEF - 03.CCEF_16	16. What are the reasons for treatment interruption? (Mark all that apply)	multi-select	1	Distance/transport barrier
			2	Nutritional concerns
			3	No/poor treatment support
			4	Work/income barrier (drug cost)
			5	Side effects
			6	Forgetfulness
			7	Child without consistent caregiver
			8	Child does not know HIV status
			9	Domestic problems
			10	Other
			11	Unknown
C - 03.CCEF - 03.CCEF_16_1	Specify other	text
C - 03.CCEF - 03.CCEF_17	17. What is current ART adherence?	single-select	1	Good >95%
			2	Moderate 85-95%
			3	Poor <85%
			4	Unknown
C - 03.CCEF - 03.CCEF_18	18. What are the reasons for poor adherence? (Mark all that apply)	multi-select	1	Distance/transport barrier
			2	Nutritional concerns
			3	No/poor treatment support
			4	Work/income barrier (drug cost)
			5	Side effects
			6	Forgetfulness
			7	Child without consistent caregiver
			8	Child does not know HIV status
			9	Domestic problems
			10	Other
			11	Unknown
C - 03.CCEF - 03.CCEF_18_1	Specify other	text
C - 03.CCEF - 03.CCEF_19	19. Were the child’s last 2 drug ARV pick-ups on time?	single-select	1	Yes
			2	No
			3	Unknown
C - 03.CCEF - 03.CCEF_20	20. What is the result of his/her most recent hemoglobin in past year (if enrollment visit) or since last data abstraction (if follow-up visit)?	single-select	1	Done
			2	Not Done
C - 03.CCEF - 03.CCEF_20_1	Hb:	number
C - 03.CCEF - 03.CCEF_20_2	Date sample collected:	date		dd/mm/yyyy
C - 03.CCEF - 03.CCEF_21	21. What is the result of his/her most recent CD4 cell count in past year (if enrollment visit) or since last data abstraction (if follow-up visit)?	single-select	1	Count
			2	Percentage
			3	Not done
C - 03.CCEF - 03.CCEF_21_1	Count:	number
C - 03.CCEF - 03.CCEF_21_2	Percentage:	number
C - 03.CCEF - 03.CCEF_21_3	Date sample collected:	date		dd/mm/yyyy
C - 03.CCEF - 03.CCEF_22	22. What is the result of his/her most recent HIV viral load test in past year (if enrollment visit) or since last data abstraction (if follow-up visit)?	single-select	1	Done
			2	Not done
C - 03.CCEF - 03.CCEF_22_1	Result:	number
C - 03.CCEF - 03.CCEF_22_2	Date sample collected:	date		dd/mm/yyyy
C - 03.CCEF - 03.CCEF_Comm	Comment:	longtext
C - 06.CFUF - 03.CFUF_S	Subject ID	text
C - 06.CFUF - 03.CFUF_ST	Site	text
C - 06.CFUF - 03.CFUF_PN	Participant Number:	text
C - 06.CFUF - 03.CFUF_H1	Visit date:	date		dd/mm/yyyy
C - 06.CFUF - 03.CFUF_H2	Visit Type:	single-select	1	3 month visit
			2	6 month visit
			3	9 month visit
			4	12 month visit
			5	15 month visit
			6	18 month visit
C - 06.CFUF - 03.CFUF_H3	Site ID:	number
C - 06.CFUF - 03.CFUF_H4	Interviewer ID:	number
C - 06.CFUF - 03.CFUF_1	1. Has the child missed any clinic visits since the last visit?	single-select	1	Yes
			2	No
			99	Don’t know
C - 06.CFUF - 03.CFUF_2	2. How many clinic visits were missed?	single-select	1	Number of missed clinical visits
			2	Number of missed refill visits
C - 06.CFUF - 03.CFUF_2_1	Number of missed clinical visits:	number
C - 06.CFUF - 03.CFUF_2_2	Number of missed refill visits:	number
C - 06.CFUF - 03.CFUF_3	3. Why were the visits missed? (Mark all that apply)	multi-select	1	Child was too sick
			2	Caregiver was too sick to bring child
			3	Caregiver was too busy
			4	No transport money
			5	Forgot appointment
			6	Traveled out of the area
			7	Child was at school
			88	Other
			99	Don’t Know
C - 06.CFUF - 03.CFUF_3_1	Specify other	text
C - 06.CFUF - 03.CFUF_4	4. Has the child had any illnesses that did not require hospitalization since last visit?	single-select	1	Yes
			2	No
			99	Don’t know
C - 06.CFUF - 03.CFUF_5	5. What illnesses has the child experienced? (Mark all that apply)	multi-select	1	Gastroenteritis (Diarrhea)
			2	Acute Respiratory Infection/Pneumonia
			3	Measles
			4	Malaria
			5	Malnutrition
			6	Meningitis
			7	Tuberculosis
			10	Injury/accident
			88	Other
C - 06.CFUF - 03.CFUF_5_1	if possible specify:	text
C - 06.CFUF - 03.CFUF_5_2	Specify other	text
C - 06.CFUF - 03.CFUF_6	6. Where was treatment sought for these illnesses? (Mark all that apply)	multi-select	1	This facility (study site)
			2	Other Hospital
			3	Other health center
			4	Pharmacy
			5	Traditional healer
			6	Community health worker
			7	Did not seek treatment
			8	Other
			9	Unknown
C - 06.CFUF - 03.CFUF_6_1	Specify Other Hospital	single-select	1	Mbabane government hospital
			2	Piggs Peak government hospital
			3	Mankayane government hospital
			4	Lubombo referral hospital
			5	Good shephered
			6	Hlatikhulu government hospital
			7	Mbabane clinic
			8	Manzini clinic
			9	Medisun clinic
			10	Mkhiwa clinic
			11	Philani clinic
			12	Women & children hospital
			13	Other
C - 06.CFUF - 03.CFUF_6_1_1	Specify other	text
C - 06.CFUF - 03.CFUF_6_2	Specify Other Healthcare Center	single-select	1	Nhlangano
			2	Dvokolwako
			3	Mkhuzweni
			4	Matsanjeni
			5	Sthobelweni
			6	Other
C - 06.CFUF - 03.CFUF_6_2_1	Specify other	text
C - 06.CFUF - 03.CFUF_7	7. Has the child been hospitalized since the last visit ?	single-select	1	Yes
			2	No
			99	Don’t Know
C - 06.CFUF - 03.CFUF_8	8. Number of times child hospitalized since last visit?	number
C - 06.CFUF - 03.CFUF_9	9. How many days overall was the child hospitalized?	number
C - 06.CFUF - 03.CFUF_10	10. What were the main reasons for hospitalization?	single-select	1	Gastroenteritis (Diarrhea)
			2	Acute Respiratory Infection/Pneumonia
			3	Measles
			4	Malaria
			5	Malnutrition
			6	Meningitis
			7	Tuberculosis
			10	Injury/accident
			88	Other
C - 06.CFUF - 03.CFUF_10_1	if possible specify:	text
C - 06.CFUF - 03.CFUF_10_2	Specify other	text
C - 06.CFUF - 03.CFUF_10_1	10. What were the main reasons for hospitalization?	single-select	1	This facility (study site)
			2	Other Hospital
			3	Other health center
			4	Pharmacy
			5	Traditional healer
			6	Community health worker
			7	Did not seek treatment
			8	Other
			9	Unknown
C - 06.CFUF - 03.CFUF_10_1_1	if possible specify:	text
C - 06.CFUF - 03.CFUF_10_2_1	Specify:	text
C - 06.CFUF - 03.CFUF_10_2	10. What were the main reasons for hospitalization?	single-select	1	Gastroenteritis (Diarrhea)
			2	Acute Respiratory Infection/Pneumonia
			3	Measles
			4	Malaria
			5	Malnutrition
			6	Meningitis
			7	Tuberculosis
			10	Injury/accident
			88	Other
C - 06.CFUF - 03.CFUF_10_1_2	if possible specify:	text
C - 06.CFUF - 03.CFUF_10_2_2	Specify:	text
C - 06.CFUF - 03.CFUF_10_3	10. What were the main reasons for hospitalization?	single-select	1	Gastroenteritis (Diarrhea)
			2	Acute Respiratory Infection/Pneumonia
			3	Measles
			4	Malaria
			5	Malnutrition
			6	Meningitis
			7	Tuberculosis
			10	Injury/accident
			88	Other
C - 06.CFUF - 03.CFUF_10_1_3	if possible specify:	text
C - 06.CFUF - 03.CFUF_10_2_3	Specify:	text
C - 06.CFUF - 03.CFUF_10_4	10. What were the main reasons for hospitalization?	single-select	1	Gastroenteritis (Diarrhea)
			2	Acute Respiratory Infection/Pneumonia
			3	Measles
			4	Malaria
			5	Malnutrition
			6	Meningitis
			7	Tuberculosis
			10	Injury/accident
			88	Other
C - 06.CFUF - 03.CFUF_10_1_4	if possible specify:	text
C - 06.CFUF - 03.CFUF_10_2_4	Specify:	text
C - 06.CFUF - 03.CFUF_10_5	10. What were the main reasons for hospitalization?	single-select	1	Gastroenteritis (Diarrhea)
			2	Acute Respiratory Infection/Pneumonia
			3	Measles
			4	Malaria
			5	Malnutrition
			6	Meningitis
			7	Tuberculosis
			10	Injury/accident
			88	Other
C - 06.CFUF - 03.CFUF_10_1_5	if possible specify:	text
C - 06.CFUF - 03.CFUF_10_2_5	Specify:	text
C - 06.CFUF - 03.CFUF_10_6	10. What were the main reasons for hospitalization?	single-select	1	Gastroenteritis (Diarrhea)
			2	Acute Respiratory Infection/Pneumonia
			3	Measles
			4	Malaria
			5	Malnutrition
			6	Meningitis
			7	Tuberculosis
			10	Injury/accident
			88	Other
C - 06.CFUF - 03.CFUF_10_1_6	if possible specify:	text
C - 06.CFUF - 03.CFUF_10_2_6	Specify:	text
C - 06.CFUF - 03.CFUF_10_7	10. What were the main reasons for hospitalization?	single-select	1	Gastroenteritis (Diarrhea)
			2	Acute Respiratory Infection/Pneumonia
			3	Measles
			4	Malaria
			5	Malnutrition
			6	Meningitis
			7	Tuberculosis
			10	Injury/accident
			88	Other
C - 06.CFUF - 03.CFUF_10_1_7	if possible specify:	text
C - 06.CFUF - 03.CFUF_10_2_7	Specify:	text
C - 06.CFUF - 03.CFUF_10_8	10. What were the main reasons for hospitalization?	single-select	1	Gastroenteritis (Diarrhea)
			2	Acute Respiratory Infection/Pneumonia
			3	Measles
			4	Malaria
			5	Malnutrition
			6	Meningitis
			7	Tuberculosis
			10	Injury/accident
			88	Other
C - 06.CFUF - 03.CFUF_10_1_8	if possible specify:	text
C - 06.CFUF - 03.CFUF_10_2_8	Specify:	text
C - 06.CFUF - 03.CFUF_11	11. Is the child >=5 years old?	single-select	1	Yes
			2	No
C - 06.CFUF - 03.CFUF_12	12. If child is >= 5 years: Is the child in school ?	single-select	1	Yes
			2	No
C - 06.CFUF - 03.CFUF_13	13. What level is the child in school?	single-select	1	Primary
			2	Secondary
			3	High School
			88	Other
C - 06.CFUF - 03.CFUF_13_1	Level:	number
C - 06.CFUF - 03.CFUF_13_2	Level:	number
C - 06.CFUF - 03.CFUF_13_3	Level:	number
C - 06.CFUF - 03.CFUF_13_4	Specify:	text
C - 06.CFUF - 03.CFUF_14	14. Since the last visit, how many days did the child miss school?	single-select	1	Did not miss school
			2	< 7 days
			3	7-14 days
			4	15-30 days
			5	>1-2 months
			6	>2 months
C - 06.CFUF - 03.CFUF_15	15. What were the main reasons that the child missed school? (Mark all the apply)	multi-select	1	Child had minor illness
			2	Child had serious illness but not hospitalized
			3	Child was hospitalized
			4	Child was not ill, but caregiver ill
			5	Child was not ill, family travel
			6	No money for school fees
			88	Other
C - 06.CFUF - 03.CFUF_15_1	Specify:	text
C - 06.CFUF - 03.CFUF_16	16. Has the child experienced any new difficulties in school since the last visit?	single-select	1	Yes
			2	No
			99	Don’t Know
C - 06.CFUF - 03.CFUF_16_1	Specify the type of difficulties:	text
C - 06.CFUF - 03.CFUF_17	17. Is there any change to the child’s disclosure status since the last visit?	single-select	1	Yes
			2	No
			99	Don’t Know
C - 06.CFUF - 03.CFUF_18	18. Did the child first learn about their HIV status since the last visit?	single-select	1	Yes
			2	No
C - 06.CFUF - 03.CFUF_19	19. Were you the one that disclosed to the child he/she is HIV-positive?	single-select	1	Yes
			2	No
C - 06.CFUF - 03.CFUF_20	20. If no, who told her/him he had HIV?	single-select	1	Health care provider
			2	Social worker or counselor
			3	Biological mother
			4	Biological father
			5	Grandparent
			6	Other relative
			7	Other
			8	Don’t Know
C - 06.CFUF - 03.CFUF_20_1	Specify:	text
C - 06.CFUF - 03.CFUF_20_2	Specify:	text
C - 06.CFUF - 03.CFUF_21	21. Have you discussed the child’s HIV status with anyone new besides health care workers since the last visit?	single-select	1	Yes
			2	No
C - 06.CFUF - 03.CFUF_22	22. Who have you discussed the child’s HIV status with? (Mark all that apply)	multi-select	1	Spouse/partner
			2	Other relative/friend
			3	Village health worker/community worker
			4	School staff (teacher, principal)
			5	Other
			6	Father of the child (if not the spouse)
C - 06.CFUF - 03.CFUF_22_1	Specify:	text
C - 06.CFUF - 03.CFUF_23	23. Has there been any change to the child’s antiretroviral medication since the last visit?	single-select	1	Yes, newly started on ART
			2	Yes, changed ART because of intolerance
			3	Yes, changed ART because of toxicity
			4	Yes, changed ART because of treatment failure
			5	Yes, changed ART because of drug interaction
			6	Yes, stopped ART
			7	No, already on ART and didn’t change
			8	No, ART has not been initiated
C - 06.CFUF - 03.CFUF_FCG_23_1	Date started:	date		dd/mm/yyyy
C - 06.CFUF - 03.CFUF_FCG_23_2	Specify:	text
C - 06.CFUF - 03.CFUF_FCG_23_3	Date changed:	date		dd/mm/yyyy
C - 06.CFUF - 03.CFUF_FCG_23_4	Specify:	text
C - 06.CFUF - 03.CFUF_FCG_23_5	Date changed:	date		dd/mm/yyyy
C - 06.CFUF - 03.CFUF_FCG_23_6	Date changed:	date		dd/mm/yyyy
C - 06.CFUF - 03.CFUF_FCG_23_7	Date changed:	date		dd/mm/yyyy
C - 06.CFUF - 03.CFUF_FCG_23_8	Date stopped:	date		dd/mm/yyyy
C - 06.CFUF - 03.CFUF_FCG_23_9	Specify reason:	text
C - 06.CFUF - 03.CFUF_24	24. What ART regimen is the child currently receiving? (check all drugs that apply)	multi-select	1	TDF
			2	AZT
			3	ABC
			4	d4T
			5	3TC
			6	FTC
			7	NVP
			8	EFV
			9	LPV/r
			10	ATV/r
			11	Different ARV drug
			12	Different ARV drug
			13	Different ARV drug
			14	Don’t know
C - 06.CFUF - 03.CFUF_24_1	Specify drug	text
C - 06.CFUF - 03.CFUF_24_2	Specify drug	text
C - 06.CFUF - 03.CFUF_24_3	Specify drug	text
C - 06.CFUF - 03.CFUF_txt	The next few questions are about the antiretroviral medicines that you give the child to treat the child for HIV. You may be giving the child medication for other reasons, but these questions are only about the antiretroviral medicines. Please tell me about your experience giving these antiretroviral medicines to your child. Many people find it hard to always remember to give child their medicine…	descriptivetext
C - 06.CFUF - 03.CFUF_25	25. During the last 7 days, how many times has the child missed getting one or more of his/her HIV drugs?	single-select	1	Has not missed drugs
			2	Has missed drugs
			3	N/A (if just started ART today)
			4	Unknown
C - 06.CFUF - 03.CFUF_25_1	Number of Times:	number
C - 06.CFUF - 03.CFUF_26	26. Has there been any time in the last month when the child spent more than 2 days without getting his/her HIV medicines?	single-select	1	Yes
			2	No
C - 06.CFUF - 03.CFUF_27	27. If child spent more than 2 days without getting his/her HIV medications, what was the reason? (Mark all that apply)	multi-select	1	Toxicity/side effects
			2	Sharing drugs with others
			3	Caretaker Forgot
			4	Caretaker was too ill
			5	Baby was too ill
			6	Stigma, disclosure, or privacy issues
			7	Drug stock out-dispensary
			8	Lost/ran out of pills
			9	Travel problems
			10	Inability to pay
			11	Depression in caretaker
			12	Pill/liquid burden
			13	Other
			14	Did not interrupt ART
C - 06.CFUF - 03.CFUF_27_1	Specify other	text
C - 06.CFUF - 03.CFUF_28	28. Has the child had any side effects from taking the antiretroviral medications in the last month?	single-select	1	Yes
			2	No
C - 06.CFUF - 03.CFUF_29	29. What ARV side effects has the child had? (Mark all that apply. Do not read the responses.)	multi-select	1	Fever, Chills, Sweats
			2	Pain, numbness or tingling in hands and feet
			3	Nausea or vomiting
			4	Diarrhea
			5	Trouble sleeping
			6	Skin problems
			7	Cough or breathing problems
			8	Headache
			9	Loss of appetite
			10	Bloating, stomach pain or gas
			11	Muscle aches or joint pains
			12	Swelling of extremities
			13	Weight loss
			14	Hair loss or changes in hair
			15	Dizziness
			16	Nightmares
			17	Yellowing of eyes or skin
			18	Lipodystrophy (fat redistribution)
			88	Other
C - 06.CFUF - 03.CFUF_29_1	Specify other	text
C - 06.CFUF - 03.CFUF_30	30. Is the child receiving Cotrimoxazole prophylaxis?	single-select	1	Yes
			2	No
			99	Don’t know
C - 06.CFUF - 03.CFUF_30_1	Specify reason:	text
C - 06.CFUF - 03.CFUF_31	31. Date of next scheduled study visit:	date		dd/mm/yyyy
C - 06.CFUF - 03.CFUF_Comm	Comment:	longtext
C - 06.CCEF - 06.CCEF_S	Subject ID
C - 06.CCEF - 06.CCEF_PN	Participant Number	text
C - 06.CCEF - 06.CCEF_H1	Visit date:	date		dd/mm/yyyy
C - 06.CCEF - 06.CCEF_H2	Visit Type:	single-select	1	Enrollment
			2	3 month visit
			3	6 month visit
			4	9 month visit
			5	12 month visit
			6	15 month visit
			7	18 month visit
C - 06.CCEF - 06.CCEF_H3	Site ID:	number
C - 06.CCEF - 06.CCEF_H4	Interviewer ID:	number
C - 06.CCEF - 06.CCEF_1	1. Has the child missed any clinic visits (in past year at enrollment; since last visit during follow-up)?	single-select	1	Yes
			2	No
			3	Unknown
C - 06.CCEF - 06.CCEF_1_1	Check all that apply	multi-select	1	Missed visit (3-<7 days)
			2	Defaulted visit (7-90 days)
			3	Lost to follow-up (>90 days)
C - 06.CCEF - 06.CCEF_1_1_1	Number of missed visits	number
C - 06.CCEF - 06.CCEF_1_1_2	Number of defaulted visits	number
C - 06.CCEF - 06.CCEF_1_1_3	Number of times lost to follow-up	number
C - 06.CCEF - 06.CCEF_2	2. What is the date of child’s last clinic visit?	single-select	1	Known
			2	Unknown
C - 06.CCEF - 06.CCEF_2_1	Date:	date		dd/mm/yyyy
C - 06.CCEF - 06.CCEF_3	3. What is child’s most recent weight?	single-select	1	Done
			2	Not Done
C - 06.CCEF - 06.CCEF_3_1	Weight:	number
C - 06.CCEF - 06.CCEF_3_2	Date weight collected:	date		dd/mm/yyyy
C - 06.CCEF - 06.CCEF_4	4. What is child’s most recent height?	single-select	1	Done
			2	Not Done
C - 06.CCEF - 06.CCEF_4_1	Height:	number
C - 06.CCEF - 06.CCEF_4_2	Date height collected:	date		dd/mm/yyyy
C - 06.CCEF - 06.CCEF_5	5. What is the child’s most recent nutritional status?	single-select	1	Normal
			2	Mild malnutrition
			3	Moderate malnutrition
			4	Severe malnutrition
			7	Unknown
C - 06.CCEF - 06.CCEF_6	6. Is the child currently receiving TB treatment or prophylaxis?	single-select	1	Yes, TB treatment
			2	Yes, TB prophylaxis
			3	Not currently, but has completed prophylaxis/treatment in the past
			4	No, never received prophylaxis/treatment
			5	Unknown
C - 06.CCEF - 06.CCEF_6_1	Specify drugs (check all that apply)	multi-select	1	Isoniazid (INH)
			2	Rifamycin/rifampin (RIF)
			3	Ethambutol (EMB)
			4	Pyrazinamide (PZA)
			5	Different TB drug
			6	Different TB drug
			7	Different TB drug
			8	Different TB drug
C - 06.CCEF - 06.CCEF_6_1_1	Specify different TB drug	text
C - 06.CCEF - 06.CCEF_6_1_2	Specify different TB drug	text
C - 06.CCEF - 06.CCEF_6_1_3	Specify different TB drug	text
C - 06.CCEF - 06.CCEF_6_1_4	Specify different TB drug	text
C - 06.CCEF - 06.CCEF_6_2	Specify drugs (check all that apply)	multi-select	1	Isoniazid (INH)
			2	Rifamycin/rifampin (RIF)
			3	Different TB drug
			4	Different TB drug
C - 06.CCEF - 06.CCEF_6_2_1	Specify different TB drug	text
C - 06.CCEF - 06.CCEF_6_2_2	Specify different TB drug	text
C - 06.CCEF - 06.CCEF_7	7. Is the child currently receiving cotrimoxazole prophylaxis?	single-select	1	Yes
			2	No
			3	Unknown
C - 06.CCEF - 06.CCEF_8	8. Is the child currently receiving ART?	single-select	1	Yes
			2	No
C - 06.CCEF - 06.CCEF_9	9. If not, why is the child not currently receiving ART?	single-select	1	CD4 count too high
			2	Isn’t sick
			3	Was on ART but stopped because of side effects
			4	Was on ART but child refused to take the medicine
			5	Was on ART but ran out of drugs
			6	Other
			7	Unknown
C - 06.CCEF - 06.CCEF_9_1	Specify:	text
C - 06.CCEF - 06.CCEF_10	10. What antiretroviral drugs are the child currently receiving? (Check all that apply)	multi-select	1	TDF
			2	AZT
			3	ABC
			4	d4T
			5	3TC
			6	FTC
			7	EFV
			8	NVP
			9	LPV/r
			99	ATV/r
			10	Different ART drug
			11	Different ART drug
			12	Different ART drug
C - 06.CCEF - 06.CCEF_10_1	Specify different drug	text
C - 06.CCEF - 06.CCEF_10_2	Specify different drug	text
C - 06.CCEF - 06.CCEF_10_3	Specify different drug	text
C - 06.CCEF - 06.CCEF_11	11. Is this the child’s first-line ART regimen?	single-select	1	Yes
			2	No, 2nd line
			3	No, 3rd line
			4	Unknown
C - 06.CCEF - 06.CCEF_12	12. Is this the child’s enrollment visit?	single-select	1	Yes
			2	No
C - 06.CCEF - 06.CCEF_13	13. AT ENROLLMENT ONLY: If the child’s current ART regimen is <u>not</u> the child’s first-line ART regimen, indicate what ARV drugs were given for child’s <u>first-line</u> ART regimen? (check all that apply)	multi-select	1	TDF
			2	AZT
			3	ABC
			4	d4T
			5	3TC
			6	FTC
			7	EFV
			8	NVP
			9	LPV/r
			99	ATV/r
			10	Different ART drug
			11	Different ART drug
			12	Different ART drug
C - 06.CCEF - 06.CCEF_13_1	Specify different drug	text
C - 06.CCEF - 06.CCEF_13_2	Specify different drug	text
C - 06.CCEF - 06.CCEF_13_3	Specify different drug	text
C - 06.CCEF - 06.CCEF_14	14. AT ENROLLMENT ONLY: If the child’s current ART regimen is <u>not</u> first-line or second-line ART regimen, indicate what ARV drugs were given for child’s <u>second-line</u> ART regimen? (check all that apply)	multi-select	1	TDF
			2	AZT
			3	ABC
			4	d4T
			5	3TC
			6	FTC
			7	EFV
			8	NVP
			9	LPV/r
			99	ATV/r
			10	Different ART drug
			11	Different ART drug
			12	Different ART drug
			13	Not applicable (currently on second-line regimen)
C - 06.CCEF - 06.CCEF_14_1	Specify different drug	text
C - 06.CCEF - 06.CCEF_14_2	Specify different drug	text
C - 06.CCEF - 06.CCEF_14_3	Specify different drug	text
C - 06.CCEF - 06.CCEF_15	15. Has the child had any ART treatment interruptions in the past year (if this is enrollment visit) or since last visit (if this is follow-up visit)?	single-select	1	Yes
			2	No
			3	Not applicable (just started ART)
			4	Unknown
C - 06.CCEF - 06.CCEF_15_1	Number of interruptions:	number
C - 06.CCEF - 06.CCEF_16	16. What are the reasons for treatment interruption? (Mark all that apply)	multi-select	1	Distance/transport barrier
			2	Nutritional concerns
			3	No/poor treatment support
			4	Work/income barrier (drug cost)
			5	Side effects
			6	Forgetfulness
			7	Child without consistent caregiver
			8	Child does not know HIV status
			9	Domestic problems
			10	Other
			11	Unknown
C - 06.CCEF - 06.CCEF_16_1	Specify other	text
C - 06.CCEF - 06.CCEF_17	17. What is current ART adherence?	single-select	1	Good >95%
			2	Moderate 85-95%
			3	Poor <85%
			4	Unknown
C - 06.CCEF - 06.CCEF_18	18. What are the reasons for poor adherence? (Mark all that apply)	multi-select	1	Distance/transport barrier
			2	Nutritional concerns
			3	No/poor treatment support
			4	Work/income barrier (drug cost)
			5	Side effects
			6	Forgetfulness
			7	Child without consistent caregiver
			8	Child does not know HIV status
			9	Domestic problems
			10	Other
			11	Unknown
C - 06.CCEF - 06.CCEF_18_1	Specify other	text
C - 06.CCEF - 06.CCEF_19	19. Were the child’s last 2 drug ARV pick-ups on time?	single-select	1	Yes
			2	No
			3	Unknown
C - 06.CCEF - 06.CCEF_20	20. What is the result of his/her most recent hemoglobin in past year (if enrollment visit) or since last data abstraction (if follow-up visit)?	single-select	1	Done
			2	Not Done
C - 06.CCEF - 06.CCEF_20_1	Hb:	number
C - 06.CCEF - 06.CCEF_20_2	Date sample collected:	date		dd/mm/yyyy
C - 06.CCEF - 06.CCEF_21	21. What is the result of his/her most recent CD4 cell count in past year (if enrollment visit) or since last data abstraction (if follow-up visit)?	single-select	1	Count
			2	Percentage
			3	Not done
C - 06.CCEF - 06.CCEF_21_1	Count:	number
C - 06.CCEF - 06.CCEF_21_2	Percentage:	number
C - 06.CCEF - 06.CCEF_21_3	Date sample collected:	date		dd/mm/yyyy
C - 06.CCEF - 06.CCEF_22	22. What is the result of his/her most recent HIV viral load test in past year (if enrollment visit) or since last data abstraction (if follow-up visit)?	single-select	1	Done
			2	Not done
C - 06.CCEF - 06.CCEF_22_1	Result:	number
C - 06.CCEF - 06.CCEF_22_2	Date sample collected:	date		dd/mm/yyyy
C - 06.CCEF - 06.CCEF_Comm	Comment:	longtext
C - 06.CVLTF - 06.CVLTF_S	Subject ID	text
C - 06.CVLTF - 06.CVLTF_PN	Participant Number:	text
C - 06.CVLTF - 06.CVLTF_H1	Visit date:	date		dd/mm/yyyy
C - 06.CVLTF - 06.CVLTF_H2	Visit Type:	single-select	1	Enrollment
			2	6 month visit
			3	12 month visit
			4	18 month visit
			5	Ad hoc visit
C - 06.CVLTF - 06.CVLTF_H3	Site ID:	number
C - 06.CVLTF - 06.CVLTF_H4	Interviewer ID:	number
C - 06.CVLTF - 06.CVLTF_1	1. Was blood specimen obtained for study-specific viral load testing?	single-select	1	Yes
			2	No
C - 06.CVLTF - 06.CVLTF_2	2. Date sample was obtained?	date		dd/mm/yyyy
C - 06.CVLTF - 06.CVLTF_3	3. Why was specimen not obtained at this visit?	single-select	1	Could not obtain enough blood
			2	Caregiver refused to have blood obtained
			3	Other
			4	Missed visit
C - 06.CVLTF - 06.CVLTF_3_1	Specify:	text
C - 06.CVLTF - 06.CVLTF_4	4. If specimen not obtained at this visit, what is the date child is re-scheduled to obtain blood?	date		dd/mm/yyyy
C - 06.CVLTF - 06.CVLTF_Comm	Comment:	longtext
C - 06.CVLRF - 06.CVLRF_S	Subject ID	text
C - 06.CVLRF - 06.CVLRF_PN	Participant Number:	text
C - 06.CVLRF - 06.CVLRF_H1	Visit date:	date		dd/mm/yyyy
C - 06.CVLRF - 06.CVLRF_H2	Visit Type:	single-select	1	Enrollment
			2	6 month visit
			3	12 month visit
			4	18 month visit
			5	Ad hoc visit
C - 06.CVLRF - 06.CVLRF_H3	Site ID:	number
C - 06.CVLRF - 06.CVLRF_H4	Interviewer ID:	number
C - 06.CVLRF - 06.CVLRF_1	1. Date study-specific viral load sample was collected?	date		dd/mm/yyyy
C - 06.CVLRF - 06.CVLRF_2	2. What is the result of the study-specific HIV viral load test?	number
C - 06.CVLRF - 06.CVLRF_Comm	Comment:	longtext
C - 09.CFUF - 09.CFUF_S	Subject ID	text
C - 09.CFUF - 09.CFUF_ST	Site	text
C - 09.CFUF - 09.CFUF_PN	Participant Number:	text
C - 09.CFUF - 09.CFUF_H1	Visit date:	date		dd/mm/yyyy
C - 09.CFUF - 09.CFUF_H2	Visit Type:	single-select	1	3 month visit
			2	6 month visit
			3	9 month visit
			4	12 month visit
			5	15 month visit
			6	18 month visit
C - 09.CFUF - 09.CFUF_H3	Site ID:	number
C - 09.CFUF - 09.CFUF_H4	Interviewer ID:	number
C - 09.CFUF - 09.CFUF_1	1. Has the child missed any clinic visits since the last visit?	single-select	1	Yes
			2	No
			99	Don’t know
C - 09.CFUF - 09.CFUF_2	2. How many clinic visits were missed?	single-select	1	Number of missed clinical visits
			2	Number of missed refill visits
C - 09.CFUF - 09.CFUF_2_1	Number of missed clinical visits:	number
C - 09.CFUF - 09.CFUF_2_2	Number of missed refill visits:	number
C - 09.CFUF - 09.CFUF_3	3. Why were the visits missed? (Mark all that apply)	multi-select	1	Child was too sick
			2	Caregiver was too sick to bring child
			3	Caregiver was too busy
			4	No transport money
			5	Forgot appointment
			6	Traveled out of the area
			7	Child was at school
			88	Other
			99	Don’t Know
C - 09.CFUF - 09.CFUF_3_1	Specify other	text
C - 09.CFUF - 09.CFUF_4	4. Has the child had any illnesses that did not require hospitalization since last visit?	single-select	1	Yes
			2	No
			99	Don’t know
C - 09.CFUF - 09.CFUF_5	5. What illnesses has the child experienced? (Mark all that apply)	multi-select	1	Gastroenteritis (Diarrhea)
			2	Acute Respiratory Infection/Pneumonia
			3	Measles
			4	Malaria
			5	Malnutrition
			6	Meningitis
			7	Tuberculosis
			10	Injury/accident
			88	Other
C - 09.CFUF - 09.CFUF_5_1	if possible specify:	text
C - 09.CFUF - 09.CFUF_5_2	Specify other	text
C - 09.CFUF - 09.CFUF_6	6. Where was treatment sought for these illnesses? (Mark all that apply)	multi-select	1	This facility (study site)
			2	Other Hospital
			3	Other health center
			4	Pharmacy
			5	Traditional healer
			6	Community health worker
			7	Did not seek treatment
			8	Other
			9	Unknown
C - 09.CFUF - 09.CFUF_6_1	Specify Other Hospital	single-select	1	Mbabane government hospital
			2	Piggs Peak government hospital
			3	Mankayane government hospital
			4	Lubombo referral hospital
			5	Good shephered
			6	Hlatikhulu government hospital
			7	Mbabane clinic
			8	Manzini clinic
			9	Medisun clinic
			10	Mkhiwa clinic
			11	Philani clinic
			12	Women & children hospital
			13	Other
C - 09.CFUF - 09.CFUF_6_1_1	Specify other	text
C - 09.CFUF - 09.CFUF_6_2	Specify Other Healthcare Center	single-select	1	Nhlangano
			2	Dvokolwako
			3	Mkhuzweni
			4	Matsanjeni
			5	Sthobelweni
			6	Other
C - 09.CFUF - 09.CFUF_6_2_1	Specify other	text
C - 09.CFUF - 09.CFUF_7	7. Has the child been hospitalized since the last visit ?	single-select	1	Yes
			2	No
			99	Don’t Know
C - 09.CFUF - 09.CFUF_8	8. Number of times child hospitalized since last visit?	number
C - 09.CFUF - 09.CFUF_9	9. How many days overall was the child hospitalized?	number
C - 09.CFUF - 09.CFUF_10	10. What were the main reasons for hospitalization?	single-select	1	Gastroenteritis (Diarrhea)
			2	Acute Respiratory Infection/Pneumonia
			3	Measles
			4	Malaria
			5	Malnutrition
			6	Meningitis
			7	Tuberculosis
			10	Injury/accident
			88	Other
C - 09.CFUF - 09.CFUF_10_1	if possible specify:	text
C - 09.CFUF - 09.CFUF_10_2	Specify other	text
C - 09.CFUF - 09.CFUF_10_1	10. What were the main reasons for hospitalization?	single-select	1	This facility (study site)
			2	Other Hospital
			3	Other health center
			4	Pharmacy
			5	Traditional healer
			6	Community health worker
			7	Did not seek treatment
			8	Other
			9	Unknown
C - 09.CFUF - 09.CFUF_10_1_1	if possible specify:	text
C - 09.CFUF - 09.CFUF_10_2_1	Specify:	text
C - 09.CFUF - 09.CFUF_10_2	10. What were the main reasons for hospitalization?	single-select	1	Gastroenteritis (Diarrhea)
			2	Acute Respiratory Infection/Pneumonia
			3	Measles
			4	Malaria
			5	Malnutrition
			6	Meningitis
			7	Tuberculosis
			10	Injury/accident
			88	Other
C - 09.CFUF - 09.CFUF_10_1_2	if possible specify:	text
C - 09.CFUF - 09.CFUF_10_2_2	Specify:	text
C - 09.CFUF - 09.CFUF_10_3	10. What were the main reasons for hospitalization?	single-select	1	Gastroenteritis (Diarrhea)
			2	Acute Respiratory Infection/Pneumonia
			3	Measles
			4	Malaria
			5	Malnutrition
			6	Meningitis
			7	Tuberculosis
			10	Injury/accident
			88	Other
C - 09.CFUF - 09.CFUF_10_1_3	if possible specify:	text
C - 09.CFUF - 09.CFUF_10_2_3	Specify:	text
C - 09.CFUF - 09.CFUF_10_4	10. What were the main reasons for hospitalization?	single-select	1	Gastroenteritis (Diarrhea)
			2	Acute Respiratory Infection/Pneumonia
			3	Measles
			4	Malaria
			5	Malnutrition
			6	Meningitis
			7	Tuberculosis
			10	Injury/accident
			88	Other
C - 09.CFUF - 09.CFUF_10_1_4	if possible specify:	text
C - 09.CFUF - 09.CFUF_10_2_4	Specify:	text
C - 09.CFUF - 09.CFUF_10_5	10. What were the main reasons for hospitalization?	single-select	1	Gastroenteritis (Diarrhea)
			2	Acute Respiratory Infection/Pneumonia
			3	Measles
			4	Malaria
			5	Malnutrition
			6	Meningitis
			7	Tuberculosis
			10	Injury/accident
			88	Other
C - 09.CFUF - 09.CFUF_10_1_5	if possible specify:	text
C - 09.CFUF - 09.CFUF_10_2_5	Specify:	text
C - 09.CFUF - 09.CFUF_10_6	10. What were the main reasons for hospitalization?	single-select	1	Gastroenteritis (Diarrhea)
			2	Acute Respiratory Infection/Pneumonia
			3	Measles
			4	Malaria
			5	Malnutrition
			6	Meningitis
			7	Tuberculosis
			10	Injury/accident
			88	Other
C - 09.CFUF - 09.CFUF_10_1_6	if possible specify:	text
C - 09.CFUF - 09.CFUF_10_2_6	Specify:	text
C - 09.CFUF - 09.CFUF_10_7	10. What were the main reasons for hospitalization?	single-select	1	Gastroenteritis (Diarrhea)
			2	Acute Respiratory Infection/Pneumonia
			3	Measles
			4	Malaria
			5	Malnutrition
			6	Meningitis
			7	Tuberculosis
			10	Injury/accident
			88	Other
C - 09.CFUF - 09.CFUF_10_1_7	if possible specify:	text
C - 09.CFUF - 09.CFUF_10_2_7	Specify:	text
C - 09.CFUF - 09.CFUF_10_8	10. What were the main reasons for hospitalization?	single-select	1	Gastroenteritis (Diarrhea)
			2	Acute Respiratory Infection/Pneumonia
			3	Measles
			4	Malaria
			5	Malnutrition
			6	Meningitis
			7	Tuberculosis
			10	Injury/accident
			88	Other
C - 09.CFUF - 09.CFUF_10_1_8	if possible specify:	text
C - 09.CFUF - 09.CFUF_10_2_8	Specify:	text
C - 09.CFUF - 09.CFUF_11	11. Is the child >=5 years old?	single-select	1	Yes
			2	No
C - 09.CFUF - 09.CFUF_12	12. If child is >= 5 years: Is the child in school ?	single-select	1	Yes
			2	No
C - 09.CFUF - 09.CFUF_13	13. What level is the child in school?	single-select	1	Primary
			2	Secondary
			3	High School
			88	Other
C - 09.CFUF - 09.CFUF_13_1	Level:	number
C - 09.CFUF - 09.CFUF_13_2	Level:	number
C - 09.CFUF - 09.CFUF_13_3	Level:	number
C - 09.CFUF - 09.CFUF_13_4	Specify:	text
C - 09.CFUF - 09.CFUF_14	14. Since the last visit, how many days did the child miss school?	single-select	1	Did not miss school
			2	< 7 days
			3	7-14 days
			4	15-30 days
			5	>1-2 months
			6	>2 months
C - 09.CFUF - 09.CFUF_15	15. What were the main reasons that the child missed school? (Mark all the apply)	multi-select	1	Child had minor illness
			2	Child had serious illness but not hospitalized
			3	Child was hospitalized
			4	Child was not ill, but caregiver ill
			5	Child was not ill, family travel
			6	No money for school fees
			88	Other
C - 09.CFUF - 09.CFUF_15_1	Specify:	text
C - 09.CFUF - 09.CFUF_16	16. Has the child experienced any new difficulties in school since the last visit?	single-select	1	Yes
			2	No
			99	Don’t Know
C - 09.CFUF - 09.CFUF_16_1	Specify the type of difficulties:	text
C - 09.CFUF - 09.CFUF_17	17. Is there any change to the child’s disclosure status since the last visit?	single-select	1	Yes
			2	No
			99	Don’t Know
C - 09.CFUF - 09.CFUF_18	18. Did the child first learn about their HIV status since the last visit?	single-select	1	Yes
			2	No
C - 09.CFUF - 09.CFUF_19	19. Were you the one that disclosed to the child he/she is HIV-positive?	single-select	1	Yes
			2	No
C - 09.CFUF - 09.CFUF_20	20. If no, who told her/him he had HIV?	single-select	1	Health care provider
			2	Social worker or counselor
			3	Biological mother
			4	Biological father
			5	Grandparent
			6	Other relative
			7	Other
			8	Don’t Know
C - 09.CFUF - 09.CFUF_20_1	Specify:	text
C - 09.CFUF - 09.CFUF_20_2	Specify:	text
C - 09.CFUF - 09.CFUF_21	21. Have you discussed the child’s HIV status with anyone new besides health care workers since the last visit?	single-select	1	Yes
			2	No
C - 09.CFUF - 09.CFUF_22	22. Who have you discussed the child’s HIV status with? (Mark all that apply)	multi-select	1	Spouse/partner
			2	Other relative/friend
			3	Village health worker/community worker
			4	School staff (teacher, principal)
			5	Other
			6	Father of the child (if not the spouse)
C - 09.CFUF - 09.CFUF_22_1	Specify:	text
C - 09.CFUF - 09.CFUF_23	23. Has there been any change to the child’s antiretroviral medication since the last visit?	single-select	1	Yes, newly started on ART
			2	Yes, changed ART because of intolerance
			3	Yes, changed ART because of toxicity
			4	Yes, changed ART because of treatment failure
			5	Yes, changed ART because of drug interaction
			6	Yes, stopped ART
			7	No, already on ART and didn’t change
			8	No, ART has not been initiated
C - 09.CFUF - 09.CFUF_FCG_23_1	Date started:	date		dd/mm/yyyy
C - 09.CFUF - 09.CFUF_FCG_23_2	Specify:	text
C - 09.CFUF - 09.CFUF_FCG_23_3	Date changed:	date		dd/mm/yyyy
C - 09.CFUF - 09.CFUF_FCG_23_4	Specify:	text
C - 09.CFUF - 09.CFUF_FCG_23_5	Date changed:	date		dd/mm/yyyy
C - 09.CFUF - 09.CFUF_FCG_23_6	Date changed:	date		dd/mm/yyyy
C - 09.CFUF - 09.CFUF_FCG_23_7	Date changed:	date		dd/mm/yyyy
C - 09.CFUF - 09.CFUF_FCG_23_8	Date stopped:	date		dd/mm/yyyy
C - 09.CFUF - 09.CFUF_FCG_23_9	Specify reason:	text
C - 09.CFUF - 09.CFUF_24	24. What ART regimen is the child currently receiving? (check all drugs that apply)	multi-select	1	TDF
			2	AZT
			3	ABC
			4	d4T
			5	3TC
			6	FTC
			7	NVP
			8	EFV
			9	LPV/r
			10	ATV/r
			11	Different ARV drug
			12	Different ARV drug
			13	Different ARV drug
			14	Don’t know
C - 09.CFUF - 09.CFUF_24_1	Specify drug	text
C - 09.CFUF - 09.CFUF_24_2	Specify drug	text
C - 09.CFUF - 09.CFUF_24_3	Specify drug	text
C - 09.CFUF - 09.CFUF_txt	The next few questions are about the antiretroviral medicines that you give the child to treat the child for HIV. You may be giving the child medication for other reasons, but these questions are only about the antiretroviral medicines. Please tell me about your experience giving these antiretroviral medicines to your child. Many people find it hard to always remember to give child their medicine…	descriptivetext
C - 09.CFUF - 09.CFUF_25	25. During the last 7 days, how many times has the child missed getting one or more of his/her HIV drugs?	single-select	1	Has not missed drugs
			2	Has missed drugs
			3	N/A (if just started ART today)
			4	Unknown
C - 09.CFUF - 09.CFUF_25_1	Number of Times:	number
C - 09.CFUF - 09.CFUF_26	26. Has there been any time in the last month when the child spent more than 2 days without getting his/her HIV medicines?	single-select	1	Yes
			2	No
C - 09.CFUF - 09.CFUF_27	27. If child spent more than 2 days without getting his/her HIV medications, what was the reason? (Mark all that apply)	multi-select	1	Toxicity/side effects
			2	Sharing drugs with others
			3	Caretaker Forgot
			4	Caretaker was too ill
			5	Baby was too ill
			6	Stigma, disclosure, or privacy issues
			7	Drug stock out-dispensary
			8	Lost/ran out of pills
			9	Travel problems
			10	Inability to pay
			11	Depression in caretaker
			12	Pill/liquid burden
			13	Other
			14	Did not interrupt ART
C - 09.CFUF - 09.CFUF_27_1	Specify other	text
C - 09.CFUF - 09.CFUF_28	28. Has the child had any side effects from taking the antiretroviral medications in the last month?	single-select	1	Yes
			2	No
C - 09.CFUF - 09.CFUF_29	29. What ARV side effects has the child had? (Mark all that apply. Do not read the responses.)	multi-select	1	Fever, Chills, Sweats
			2	Pain, numbness or tingling in hands and feet
			3	Nausea or vomiting
			4	Diarrhea
			5	Trouble sleeping
			6	Skin problems
			7	Cough or breathing problems
			8	Headache
			9	Loss of appetite
			10	Bloating, stomach pain or gas
			11	Muscle aches or joint pains
			12	Swelling of extremities
			13	Weight loss
			14	Hair loss or changes in hair
			15	Dizziness
			16	Nightmares
			17	Yellowing of eyes or skin
			18	Lipodystrophy (fat redistribution)
			88	Other
C - 09.CFUF - 09.CFUF_29_1	Specify other	text
C - 09.CFUF - 09.CFUF_30	30. Is the child receiving Cotrimoxazole prophylaxis?	single-select	1	Yes
			2	No
			99	Don’t know
C - 09.CFUF - 09.CFUF_30_1	Specify reason:	text
C - 09.CFUF - 09.CFUF_31	31. Date of next scheduled study visit:	date		dd/mm/yyyy
C - 09.CFUF - 09.CFUF_Comm	Comment:	longtext
C - 09.CCEF - 09.CCEF_S	Subject ID
C - 09.CCEF - 09.CCEF_PN	Participant Number	text
C - 09.CCEF - 09.CCEF_H1	Visit date:	date		dd/mm/yyyy
C - 09.CCEF - 09.CCEF_H2	Visit Type:	single-select	1	Enrollment
			2	3 month visit
			3	6 month visit
			4	9 month visit
[truncated: 1,729 more rows]

## Sheet: data
CEF_S	CEF_ST	CEF_PN	CEF_H1	CEF_H2	CEF_H3	CEF_age	CEF_2	CEF_3	CEF_4	CEF_5	CEF_5_1	CEF_5_2	CEF_5_3	CEF_5_4	CEF_6	CEF_7	CEF_7_1	CEF_8	CEF_8_1	CEF_9	CEF_10	CEF_10_1	CEF_11	CEF_12	CEF_12_1	CEF_12_2	CEF_12_1_1	CEF_12_1_1_2	CEF_12_2_1	CEF_12_2_3	CEF_12_1_2	CEF_12_2_2	CEF_12_3	CEF_12_1_3	CEF_12_2_3_4	CEF_12_4	CEF_12_1_4	CEF_12_2_4	CEF_12_5	CEF_12_1_5	CEF_12_2_5	CEF_12_6	CEF_12_1_6	CEF_12_2_6	CEF_12_7	CEF_12_1_7	CEF_12_2_7	CEF_12_8	CEF_12_1_8
14-034-01	14-Pigg's Peak	14-034-01	2018-01-31	14	14	14.29	1	1	1	1	7				1			2		2
14-061-01	14-Pigg's Peak	16-061-01	2018-07-07	14	12	13.43	1	1	1	1	4				2	88	Injury	1	Child is slow learner	1	1	1					10		Constipation
13-025-01	13-Mangweni	13-025-01	2018-02-05	13	13	10.74	1	1	1	1	5				1			2		2
12-034-01	12-Horo	12-034-01	2018-03-27	12	12	10.9	2	1	1	1	4				1			2		2
18-001-01	18-Mbabane	18-001-01	2017-09-19	18	18	10.43	2	1	1	1	5				2	88	Child was due for Art refill in the hospital	2		2
14-009-01	14-Pigg's Peak	14-009-01	2017-10-13	14	14	10.7	2	1	1	1	3				1			2		2
16-014-01	16-Dvokolwalo	16-014-01	2017-11-04	16	16	12.16	1	1	1	1	4				1			2		1	1	2					1			2
16-053-01	16-Dvokolwalo	16-053-01	2018-06-14	16	16	5.33	1	1	1	88				Preschool	1			2		2
17-010-01	17-Lobamaba	17-010-01	2018-01-23	17	17	2.98	2	2												2
16-036-01	16-Dvokolwalo	16-036-01	2018-01-24	16	16	0.75	2	2												2
11-008-01	11-Emkhuzweni	11-008-01	2017-10-07	11	11	13.62	2	1	1	1	4				1			1	Sometimes sickly	2
16-032-01	16-Dvokolwalo	16-032-01	2017-12-22	16	16	6.1	1	1	2											2
17-005-01	17-Lobamaba	17-005-01	2017-10-21	17	17	13.18	2	1	1	1	5				2	88	Tooth extraction	1	Not performing well	2
15-013-01	15-Bhalekani	15-013-01	2017-12-18	15	15	6.3	1	1	1	1	1				2	88	Refill dates	2		2
14-045-01	14-Pigg's Peak	14-045-01	2018-03-12	14	14	13.97	2	1	1	1	5				2	88	ART refill	2		2
15-014-01	15-Bhalekani	15-014-01	2017-12-19	15	15	5.52	1	1	2											2
17-008-01	17-Lobamaba	17-008-01	2017-11-18	17	17	9.13	2	1	1	1	2				1			2		2
17-029-01	17-Lobamaba	17-029-01	2018-04-05	17	17	10.89	2	1	1	1	4				2	88	Had come for ART refill	2		2
15-024-01	15-Bhalekani	15-024-01	2018-03-07	15	15	2.83	2	2												2
15-038-01	15-Bhalekani	15-038-01	2018-06-28	15	15	12.49	2	1	1	1	4				1			1	Psychological	2
14-054-01	14-Pigg's Peak	14-054-01	2018-05-30	14	14	9.72	2	1	1	1	4				2	88	Came for blood specimen collection for routine labs	2		2
13-031-01	13-Mangweni	13-031-01	2018-03-14	13	13	5.99	1	1	1	1	1				1			2		2
17-032-01	17-Lobamaba	17-032-01	2018-05-17	17	17	8.09	2	1	1	1	3				2	88	For ART refills	2		2
14-060-01	14-Pigg's Peak	14-060-01	2018-06-26	14	18	14.64	1	1	1	2		8			2	88	ART refill	1	Eye problems	2
13-027-01	13-Mangweni	13-027-01	2018-02-12	13	13	10.15	2	1	1	1	4				1			2		2
15-037-01	15-Bhalekani	15-037-01	2018-06-20	15	15	7.08	1	1	1	1	1				2	88	Refill dates and study enrollment activities	2		2
14-041-01	14-Pigg's Peak	14-041-01	2018-02-27	14	14	4.15	2	2												1	1	1					10		Fever
15-028-01	15-Bhalekani	15-028-01	2018-03-15	15	15	10.3	2	1	1	1	3				2	1		2		2
15-034-01	15-Bhalekani	15-034-01	2018-05-07	15	15	7.78	1	1	1	1	2				1			2		1	1	2					7			2
17-026-01	17-Lobamaba	17-026-01	2018-03-14	17	17	8.33	2	1	1	1	1				2	88	To collect medication	2		2
14-058-01	14-Pigg's Peak	14-058-01	2018-06-26	14	14	11.93	1	1	1	1	4				2	88	Art refill	99		1	1	3					1			1			2
14-043-01	14-Pigg's Peak	14-043-01	2018-03-06	14	14	8.81	1	1	1	1	3				2	88	ART refills	2		2
15-036-01	15-Bhalekani	15-036-01	2018-06-08	15	15	12.03	1	1	1	1	5				2	1		1	Stigmatized	2
18-028-01	18-Mbabane	18-028-01	2018-03-03	18	18	13.53	1	1	1	2		8			1			2		2
15-039-01	15-Bhalekani	15-039-01	2018-07-02	15	15	12.16	1	1	1	1	4				2	88	Enrollment date	2		2
14-039-01	14-Pigg's Peak	14-039-01	2018-02-27	14	14	5.56	1	1	1	88				Pre-school	2	88	Poor weather conditions	2		2
15-023-02	15-Bhalekani	15-023-02	2018-03-03	15	13	11.17	2	1	1	1	4				1			2		2
14-053-01	14-Pigg's Peak	14-053-01	2018-05-22	14	14	2.09	1	2												2
18-022-01	18-Mbabane	18-022-01	2018-02-20	18	18	15	2	1	1	1	7				1			2		1	1	1					6
18-031-01	18-Mbabane	18-031-01	2018-05-15	18	18	9.79	2	1	1	1	3				1			2		1	1	1					2
13-022-01	13-Mangweni	13-022-01	2018-02-03	13	13	13.67	2	1	1	2		9			1			2		2
14-059-01	14-Pigg's Peak	14-059-01	2018-06-26	14	18	6.68	2	1	1	88				Pre School	1			2		2
17-030-01	17-Lobamaba	17-030-01	2018-04-21	17	17	9.55	1	1	1	1	1				1			1	School was very far so she could not concentrate at school but would sleep	1	1	1					10		AZT induced anaemia
13-021-01	13-Mangweni	13-021-01	2018-02-12	13	13	7.06	2	1	1	1	1				1			2		2
14-056-01	14-Pigg's Peak	14-056-01	2018-06-26	14	14	4.51	1	2												1	1	2					1			7
15-018-01	15-Bhalekani	15-018-01	2018-01-25	15	15	5.75	2	1	1	1	1				1			2		2
14-050-01	14-Pigg's Peak	14-050-01	2018-04-26	14	14	14.12	2	1	1	1	5				1			2		1	1	1					2
13-026-01	13-Mangweni	13-026-01	2018-02-07	13	13	14.42	2	1	1	2		9			1			2		2
14-049-01	14-Pigg's Peak	14-049-01	2018-04-26	14	14	13.32	2	1	1	1	3				1			2		2
13-024-01	13-Mangweni	13-024-01	2018-02-03	13	13	9.49	1	1	1	1	3				1			1	Admitted at hospital for asthma	1	1	1					10		Asthma
14-057-01	14-Pigg's Peak	14-057-01	2018-06-26	14	14	13.24	1	1	1	1	4				2	88	Art refill	2		2
18-021-01	18-Mbabane	18-021-01	2018-02-06	18	18	8.21	1	1	1	1	2				1			2		2
15-017-01	15-Bhalekani	15-017-01	2018-01-18	15	15	7.99	1	1	1	1	3				2	88	Refill date	2		2
15-033-01	15-Bhalekani	15-033-01	2018-04-25	15	15	6.28	1	1	2											2
15-023-01	15-Bhalekani	15-023-01	2018-02-28	15	15	2.24	2	2												2
14-055-01	14-Pigg's Peak	14-055-01	2018-05-31	14	14	12.38	1	1	1	1	4				2	88	ART refill	1	Child is a slow learner.	2
15-009-01	15-Bhalekani	15-009-01	2017-12-04	15	15	0.93	2	2												1	1	1					10		Skin condition
14-048-01	14-Pigg's Peak	14-048-01	2018-04-24	14	14	15.28	1	1	1	1	5				2	88	Came to clinic for ART refill	2		2
15-032-01	15-Bhalekani	15-032-01	2018-04-23	15	15	14.44	2	1	1	1	4				1			99		1	1	1					10		Loss of blood in the body
15-011-01	15-Bhalekani	15-011-01	2017-11-28	15	15	9.4	1	1	1	1	2				2	88	Refill date	1	Eye problem	2
15-035-01	15-Bhalekani	15-035-01	2018-05-17	15	15	12.38	1	1	1	1	6				1			2		2
15-010-01	15-Bhalekani	15-010-01	2017-11-09	15	15	6.92	1	1	1	1	1				2	88	Refill date	2		2
15-004-01	15-Bhalekani	15-004-01	2017-10-12	15	15	3.62	2	2												2
14-051-01	14-Pigg's Peak	14-051-01	2018-05-15	14	14	14.65	2	1	1	1	6				1			2		1	1	1					7
16-046-01	16-Dvokolwalo	16-046-01	2018-03-23	16	16	9.11	1	1	1	1	4				1			2		1	1	1					1
15-002-01	15-Bhalekani	15-002-01	2017-10-10	15	15	3.9	1	2												2
14-052-01	14-Pigg's Peak	14-053-01	2018-05-08	14	14	7.35	2	1	2											2
18-019-01	18-Mbabane	18-019-01	2018-01-23	18	18	14.34	2	1	1	1	5				2	88	ART Refill	2		2
15-031-01	15-Bhalekani	15-031-01	2018-04-11	15	15	7.42	2	1	1	1	2				2	88	It was a raining	2		2
15-015-01	15-Bhalekani	15-015-01	2018-01-15	15	15	6.02	2	1	2											2
15-030-01	15-Bhalekani	15-030-01	2018-03-28	15	15	7.34	1	1	1	1	1				2	88	Refill date	2		2
16-012-02	16-Dvokolwalo	16-012-02	2017-11-13	16	16	14.43	1	1	1	1	6				1			2		1	1	1					10		Cellulatis
14-046-01	14-Pigg's Peak	14-046-01	2018-03-27	14	14	7.56	2	1	1	1	2				1			2		2
18-024-01	18-Mbabane	18-024-01	2018-02-27	18	18	12.55	1	1	1	1	6				1			1	Hearing problems	1	1	1					1
13-033-01	13-Mangweni	13-033-01	2018-03-21	13	13	9.68	2	1	1	1	3				1			2		2
11-026-01	11-Emkhuzweni	11-026-01	2018-01-02	11	11	2.89	2	2												2
15-029-01	15-Bhalekani	15-029-01	2018-03-19	15	15	11.29	1	1	1	1	4				1			2		1	1	1					10		Oral thrash
14-044-01	14-Pigg's Peak	14-044-01	2018-03-06	14	14	6.77	2	1	2											2
14-019-01	14-Pigg's Peak	14-019-01	2017-12-12	14	14	7.4	1	1	1	1	1				2	88	ART refill	2		2
18-015-01	18-Mbabane	18-015-01	2017-11-21	18	18	6.4	2	1	2											2
15-027-01	15-Bhalekani	15-027-01	2018-03-14	15	15	5.9	1	1	1	1	1				2	88	Refill dates	2		2
18-002-01	18-Mbabane	18-002-01	2017-10-03	18	18	8.7	2	1	1	1	2				2	88	Art refill in the hospital	2		1	1	1					10		Child had sustained a bone fracture
14-047-01	14-Pigg's Peak	14-047-01	2018-03-27	14	14	8.07	2	1	1	1	3				2	88	ART refill	2		1	1	3					7			7			7
14-003-01	14-Pigg's Peak	14-003-01	2017-10-10	14	14	13.25	2	1	2											1	1	1					10		Seizures
15-026-01	15-Bhalekani	15-026-01	2018-03-12	15	15	7.73	2	1	1	1	3				2	88	Refill date	2		2
15-025-01	15-Bhalekani	15-025-01	2018-03-10	15	15	8.7	2	1	1	1	1				2	88	Refill date	2		2
15-016-01	15-Bhalekani	15-016-01	2018-01-17	15	15	11.16	2	1	1	1	4				1			1	Slow learner	1	2			1
17-022-01	17-Lobamaba	17-022-01	2018-03-05	17	17	1.66	1	2												1	1	1					10		Vaginal fistula
16-020-02	16-Dvokolwalo	16-020-02	2017-11-18	16	16	8.3	2	1	1	1	2				1			2		2
18-012-01	18-Mbabane	18-012-01	2017-11-07	18	18	15.18	1	1	1	2		9			1			2		2
16-021-01	16-Dvokolwalo	16-021-01	2017-11-20	16	16	12.26	1	1	1	1	7				2	1		2		1	1	1					1
11-030-01	11-Emkhuzweni	11-030-01	2018-01-11	11	11	6.95	1	1	1	1	1				1			2		2
14-040-01	14-Pigg's Peak	14-040-01	2018-02-27	14	14	10.4	2	1	1	1	4				2	1		2		1	1	1					10		Does not remember
18-004-01	18-Mbabane	18-004-01	2017-10-17	18	18	6.49	1	1	1	1	1				2	88	Clinic visit for ART refills	2		2
12-029-01	12-Horo	12-029-01	2018-02-14	12	12	2.59	2	2												2
15-022-01	15-Bhalekani	15-022-01	2018-02-26	15	15	3.86	1	2												1	1	1					5
13-020-01	13-Mangweni	13-020-01	2018-02-03	13	13	5.14	2	1	1	1	2				1			2		2
14-038-01	14-Pigg's Peak	14-038-01	2018-02-20	14	14	11.93	2	1	1	1	4				1			1	Not performing well	1	1	1					6
14-036-01	14-Pigg's Peak	14-036-01	2018-02-06	14	14	5.33	1	1	2											1	1	1					1
15-020-02	15-Bhalekani	15-020-02	2018-02-10	15	15	12.26	1	1	1	1	5				1			2		2
12-021-01	12-Horo	12-021-01	2017-12-20	12	12	10.71	2	1	1	1	2				1			2		2
15-020-01	15-Bhalekani	15-020-01	2018-02-10	15	15	10.44	2	1	1	1	3				1			2		2
12-027-01	12-Horo	12-027-01	2018-01-22	12	12	4.33	1	1	2											1	1	1					10		Unknown child was staying at her paternal home
14-037-01	14-Pigg's Peak	14-037-01	2018-02-13	14	14	6.3	1	1	1	1	1				2	88	Art refill	2		2
11-032-01	11-Emkhuzweni	11-032-01	2018-02-07	11	11	2.88	2	2												1	2			1,5
12-026-01	12-Horo	12-026-01	2018-01-16	12	12	8.83	2	1	1	1	3				1			2		2
12-024-01	12-Horo	12-024-01	2018-01-08	12	12	9.08	1	1	1	1	2				1			2		2
12-023-01	12-Horo	12-023-01	2018-01-04	12	12	10.66	1	1	1	1	4				1			2		2
15-019-01	15-Bhalekani	15-019-01	2018-02-06	15	15	8.49	1	1	1	1	2				2	88	Refill date	2		2
12-022-01	12-Horo	12-022-01	2017-12-21	12	12	6.85	2	1	1	1	1				1			2		2
12-019-01	12-Horo	12-019-01	2017-12-19	12	12	7.8	2	1	1	1	1				1			2		1	2			1
12-020-01	12-Horo	12-020-01	2017-12-20	12	12	10.66	1	1	1	1	5				1			2		2
15-006-01	15-Bhalekani	15-006-01	2017-12-06	15	15	5.36	2	1	1	1	1				2	88	Refill dates	2		2
11-022-01	11-Emkhuzweni	11-022-01	2017-12-14	11	11	10.24	1	1	1	1	4				1			2		2
18-009-01	18-Mbabane	18-009-01	2017-10-30	18	18	2.6	1	2												2
12-017-01	12-Horo	12-017-01	2017-12-12	12	12	11.75	2	1	1	1	4				1			2		2
12-016-01	12-Horo	12-016-01	2017-12-11	12	12	8.72	1	1	1	1	3				1			2		1	1	1					1
12-015-01	12-Horo	12-015-01	2017-12-05	12	12	9.9	2	1	1	1	2				1			2		2
11-015-01	11-Emkhuzweni	11-015-01	2017-11-29	11	11	12.96	1	1	1	1	6				2	1		2		2
12-010-01	12-Horo	12-010-01	2017-11-04	12	12	8.68	2	1	1	1	3				1			2		2
11-053-01	11-Emkhuzweni	11-053-01	2018-06-04	11	11	12.8	1	1	1	1	5				1			1	Adapting to new life since they relocated to stay with their father	2
12-018-01	12-Horo	12-018-01	2017-12-13	12	12	4.71	1	2												2
14-007-01	14-Pigg's Peak	14-007-01	2017-10-13	14	14	12.72	2	1	1	1	6				1			1	Being sickly	1	1	4					2			2			2			10		Side effects of ART drugs
12-013-01	12-Horo	12-013-01	2017-12-04	12	12	6.18	1	1	2											2
12-012-01	12-Horo	12-012-01	2017-12-04	12	12	12.81	2	1	1	1	4				2	88,2	Clinic visits for refilling ART	2		2
12-005-01	12-Horo	12-005-01	2017-10-07	12	12	8.74	2	1	1	1	3				2	88	Clinic visits	2		2
12-011-01	12-Horo	12-011-01	2017-11-06	12	12	5.89	1	2												2
12-006-01	12-Horo	12-006-01	2017-10-07	12	12	9.5	2	1	1	1	2				2	2,88	Clinic visits	2		2
12-008-01	12-Horo	12-008-01	2017-10-24	12	12	9.05	2	1	1	1	2				2	88	Clinic visits	2		2
12-007-01	12-Horo	12-007-01	2017-10-07	12	12	14.77	2	1	1	1	4				1			2		1	1	1					7
12-028-02	12-Horo	12-028-02	2018-02-06	12	13	4.02	1	2												2
18-003-01	18-Mbabane	18-003-01	2017-10-10	18	18	7.05	1	1	1	88				Pre-school	2	88	Child visited the clinic for ART refills	2		1	1	1					2
12-009-01	12-Horo	12-009-01	2017-10-26	12	12	8.78	2	1	1	1	2				2	88	Clinic visits	2		1	1	1					10		Operation to separate fingers
11-051-01	11-Emkhuzweni	11-051-01	2018-05-31	11	11	7.38	2	1	1	1	2				1			2		2
11-048-01	11-Emkhuzweni	11-048-01	2018-05-08	11	11	5.56	2	1	2											2
14-032-01	14-Pigg's Peak	14-032-01	2018-01-23	14	14	12.41	1	1	1	1	7				1			2		1	1	1					7
12-028-01	12-Horo	12-028-01	2018-02-06	12	12	13.41	2	1	1	3			1		3	6		2		2
12-040-01	12-Horo	12-040-01	2018-06-25	12	12	4	1	2												2
14-024-01	14-Pigg's Peak	14-024-01	2017-12-19	14	18	9.27	2	1	1	1	2				1			2		1	1	1					10		Fever
13-043-01	13-Mangweni	13-043-01	2018-06-25	13	13	11.85	2	1	1	1	6				1			2		2
14-020-01	14-Pigg's Peak	14-020-01	2017-12-19	14	18	9.34	2	1	1	1	2				2	88	ART refill	1	Gastroenteritis	1	1	1					1
16-051-01	16-Dvokolwalo	16-051-01	2018-05-07	16	16	8.83	2	1	1	1	4				1			1	Refill and blood draws	2
14-033-01	14-Pigg's Peak	14-033-01	2018-01-23	14	14	3.78	1	2												1	1	1					1
11-018-01	11-Emkhuzweni	11-018-01	2017-12-05	11	11	7.61	1	1	1	1	1				3	2		1	Being sickly	99
14-023-01	14-Pigg's Peak	14-023-01	2017-12-19	14	14	7.1	2	1	1	1	1				2	88	ART refill	2		2
13-044-01	13-Mangweni	13-044-01	2018-07-07	13	13	14.58	1	1	1	1	4				1			2		2
16-018-01	16-Dvokolwalo	16-018-01	2017-11-18	16	16	8.82	1	1	1	1	3				1			2		2
14-005-01	14-Pigg's Peak	14-005-01	2017-10-13	14	14	11.22	1	1	1	1	5				1			1	Stigma and discrimination	1	1	1					1
11-049-01	11-Emkhuzweni	11-049-01	2018-05-21	11	11	8.94	2	1	1	1	2				1			2		1	1	1					10		Drug overloading
11-058-01	11-Emkhuzweni	11-058-01	2018-07-07	11	11	12.67	1	1	1	1	5				1			1	Difficulty in concentration due to staying with step mother	2
14-004-01	14-Pigg's Peak	14-004-01	2017-10-13	14	14	11.63	2	1	1	1	5				1			2		1	1	1					10		Ear infection
11-047-01	11-Emkhuzweni	11-047-01	2018-05-07	11	11	6.15	1	1	1	1	1				1			2		2
14-031-01	14-Pigg's Peak	14-031-01	2018-01-23	14	14	9.73	1	1	1	1	5				2	88	Refill	2		2
11-057-01	11-Emkhuzweni	11-057-01	2018-07-07	11	11	13.39	2	1	1	1	5				1			2		1	1	1					10		Fever and chills, blurry vision
14-030-01	14-Pigg's Peak	14-030-01	2018-01-17	14	14	12.31	2	1	1	1	6				1			2		2
13-041-01	13-Mangweni	13-041-01	2018-04-26	12	13	1.53	2	2												2
11-056-01	11-Emkhuzweni	11-056-01	2018-07-07	11	11	12.85	1	1	1	1	6				1			2		2
14-028-01	14-Pigg's Peak	14-028-01	2018-01-16	14	14	3.2	1	2												2
13-040-01	13-Mangweni	13-040-01	2018-04-24	13	13	8.52	1	1	1	1	3				1			2		2
14-006-01	14-Pigg's Peak	14-006-01	2017-10-13	14	14	14.56	2	1	1	1	3				1			2		2
11-055-01	11-Emkhuzweni	11-055-01	2018-06-28	11	11	5.63	2	1	1	88				Preschool	1			2		1	1	1					10		Lymphadenopathy
14-027-01	14-Pigg's Peak	14-027-01	2018-01-16	14	17	11.89	1	1	1	1	5				1			1	Has occasional visual impairement	2
11-043-01	11-Emkhuzweni	11-043-01	2018-04-17	11	11	5.64	2	1	1	1	1				1			99		1	1	1					9
14-025-01	14-Pigg's Peak	14-025-01	2018-01-02	14	14	9.61	1	1	1	1	5				1			2		2
14-008-01	14-Pigg's Peak	14-008-01	2017-10-13	14	14	14.22	2	1	1	1	6				1			2		2
11-042-01	11-Emkhuzweni	11-042-01	2018-04-16	11	11	4.55	1	2												1	1	2					2			2
14-018-01	14-Pigg's Peak	14-018-01	2017-11-28	14	14	4.92	1	2												2
13-034-01	13-Mangweni	13-034-01	2018-03-26	13	13	9.38	2	1	1	1	4				1			2		2
12-039-01	12-Horo	12-039-01	2018-06-18	12	12	6.85	1	1	1	88				Pre school	2	88	Art refill	2		2
14-017-01	14-Pigg's Peak	14-017-01	2017-11-28	14	14	4.34	1	2												2
13-032-01	13-Mangweni	13-032-01	2018-03-12	13	14	7.53	2	1	1	1	2				1			2		2
14-016-01	14-Pigg's Peak	14-016-01	2017-11-21	14	14	6.73	2	1	1	1	1				2	88	Art refill	2		1	1	2					1			2
12-038-01	12-Horo	12-038-01	2018-06-14	12	12	3.22	2	2												2
14-015-01	14-Pigg's Peak	14-015-01	2017-10-31	14	14	13.93	1	1	1	1	4				2	88	ART refills	2		2
11-041-01	11-Emkhuzweni	11-041-01	2018-04-12	11	11	5.91	1	1	1	1	1				1			2		2
14-014-01	14-Pigg's Peak	14-014-01	2017-10-31	14	14	2.63	1	2												1	1	1					1
11-054-01	11-Emkhuzweni	11-054-01	2018-06-05	11	11	9.83	1	1	1	1	3				1			2		2
13-035-01	13-Mangweni	13-035-01	2018-03-28	13	13	8.94	2	1	1	1	2				1			2		2
14-013-01	14-Pigg's Peak	14-013-01	2017-10-31	14	14	3.07	2	2												1	1	3					1			1			1
16-017-01	16-Dvokolwalo	16-017-01	2017-11-11	16	16	8.32	1	1	1	1	1				2	88	She went to buy school uniform with the kid	1	Sores on the head	2
13-036-01	13-Mangweni	13-036-01	2018-03-28	13	13	15.15	2	1	1	2		8			1			2		2
12-014-01	12-Horo	12-014-01	2017-12-04	12	12	5.95	1	1	2											1	1	2					10		Ear infection	10		Ear infection
11-052-01	11-Emkhuzweni	11-052-01	2018-06-02	11	11	12.18	1	1	1	1	6				1			2		2
12-001-01	12-Horo	12-001-01	2017-09-28	12	12	12.69	1	1	1	1	6				1			2		1	1	1					2
13-038-01	13-Mangweni	13-038-01	2018-04-07	13	13	14.32	1	1	1	2		8			1			2		2
12-002-01	12-Horo	12-002-01	2017-10-02	12	12	4.2	2	2												2
11-050-01	11-Emkhuzweni	11-050-01	2018-05-30	11	11	8.29	2	1	1	1	3				1			2		2
14-011-01	14-Pigg's Peak	14-011-01	2017-10-24	14	14	6.96	2	1	1	1	1				2	88	ART refills	1	Teachers do not want child to miss school when it is drug pickup days at the clinic	2
11-040-01	11-Emkhuzweni	11-040-01	2018-04-09	11	11	7.22	1	1	1	1	1				1			2		2
14-021-01	14-Pigg's Peak	14-021-01	2018-02-13	14	14	14.95	2	1	1	1	6				2	88	Art refill	2		2
13-042-01	13-Mangweni	13-042-01	2018-05-09	13	13	4.91	2	2												2
14-010-01	14-Pigg's Peak	14-010-01	2017-10-24	14	14	14.49	2	1	1	1	5				1			2		1	1	1					1
13-037-01	13-Mangweni	13-037-01	2018-04-07	13	13	10.93	1	1	1	1	3				1			2		2
14-012-01	14-Pigg's Peak	14-012-01	2017-10-24	14	14	9.76	2	1	1	1	2				2	88	ART refill	1	Learning difficulties(slow learner)	1	1	2					10		Syncope	1
12-035-01	12-Horo	12-035-01	2018-03-27	12	12	12.36	1	1	1	1	6				2	88	Clinic visits	2		2
11-038-01	11-Emkhuzweni	11-038-01	2018-03-22	11	11	4.94	1	2												2
14-002-01	14-Pigg's Peak	14-002-01	2017-09-26	14	12	13.98	1	1	1	1	6				2	88	Coming to VCT	2		1	1	1					7
11-037-01	11-Emkhuzweni	11-037-01	2018-03-22	11	11	5.5	1	1	1	1	4				2	1		2		2
14-001-01	14-Pigg's Peak	14-001-01	2017-09-26	14	14	12.76	2	1	1	1	3				2	88	ART refill at clinic	2		2
16-056-01	16-Dvokolwalo	16-056-01	2018-06-30	16	16	8.72	2	1	1	1	2				2	1		1	Slow learner	1	1	1					2
17-024-01	17-Lobamaba	17-024-01	2018-03-06	17	17	1.68	1	2												2
13-030-01	13-Mangweni	13-030-01	2018-03-12	13	13	9.41	1	1	1	1	4				1			2		2
11-010-01	11-Emkhuzweni	11-010-01	2017-10-10	11	11	10.83	2	1	1	1	5				2	2		1	Forgetfulness	2
13-029-01	13-Mangweni	13-029-01	2018-03-05	13	13	4.43	2	2												2
12-036-01	12-Horo	12-036-01	2018-05-07	12	12	2.24	2	2												1	1	1					10		Sores on the ears
17-028-01	17-Lobamaba	17-028-01	2018-03-28	17	17	2.97	1	2												2
12-033-01	12-Horo	12-033-01	2018-03-03	12	12	13.43	1	1	1	1	4				1			1	Repeatedly failing	2
17-028-02	17-Lobamaba	17-028-02	2018-03-28	17	17	5.64	1	1	1	88				Pre school	1			2		2
11-036-01	11-Emkhuzweni	11-036-01	2018-03-03	11	11	8.79	1	1	1	1	3				1			2		1	2			2
11-046-01	11-Emkhuzweni	11-046-01	2018-05-07	11	11	9.15	2	1	1	1	3				1			2		1	1	1					5
12-032-01	12-Horo	12-032-01	2018-03-01	12	12	6.21	2	1	2											2
11-045-01	11-Emkhuzweni	11-045-01	2018-05-03	11	11	6.5	2	1	1	1	1				1			2		2
12-031-01	12-Horo	12-031-01	2018-03-01	12	12	3.45	1	2												2
16-039-01	16-Dvokolwalo	16-039-01	2018-02-17	16	16	11.54	2	1	1	1	4				2	88	For blood draws	2		2
14-026-01	14-Pigg's Peak	14-026-01	2018-01-02	14	14	4.81	1	2												1	1	2					1			1
11-035-01	11-Emkhuzweni	11-035-01	2018-02-28	11	11	8	2	1	1	1	1				1			2		1	1	1					1
11-034-01	11-Emkhuzweni	11-034-01	2018-02-21	11	11	9.36	1	1	1	1	4				1			2		2
12-030-01	12-Horo	12-030-01	2018-02-14	12	12	5.37	1	1	2											2
12-003-01	12-Horo	12-003-01	2017-10-02	12	12	11.06	2	1	1	1	3				1			2		1	2			1
13-028-01	13-Mangweni	13-028-01	2018-02-12	13	13	6.07	2	1	1	1	1				1			2		2
12-004-01	12-Horo	12-004-01	2017-10-04	12	12	1.2	1	2												2
14-035-01	14-Pigg's Peak	14-035-01	2018-02-06	14	14	6.24	1	1	1	1	1				2	88	ART refill	2		1	1	1					1
11-033-01	11-Emkhuzweni	11-033-01	2018-02-03	11	11	13.95	1	1	1	1	7				1			2		2
16-050-01	16-Dvokolwalo	16-050-01	2018-05-03	16	16	7.15	2	1	1	1	2				2	88	For refill	2		2
16-048-01	16-Dvokolwalo	16-048-01	2018-04-30	16	16	14.66	1	1	1	1	6				2	1		2		1	1	2					1			7
16-047-01	16-Dvokolwalo	16-047-01	2018-04-23	16	16	4.39	2	2												2
16-045-01	16-Dvokolwalo	16-045-01	2018-03-17	16	16	6.23	1	1	1	1	1				1			2		1	1	1					7
16-044-01	16-Dvokolwalo	16-044-01	2018-03-16	16	16	10.83	1	1	1	1	6				1			2		2
16-041-01	16-Dvokolwalo	16-041-01	2018-03-06	16	16	11.28	2	1	1	1	6				2	88	For ART refill	1	Slow in mastering	2
16-054-01	16-Dvokolwalo	16-054-01	2018-06-14	16	16	3.41	2	2												2
16-052-01	16-Dvokolwalo	16-052-01	2018-05-07	16	16	0.74	2	2												1	1	2					2			10		Cellulitis
17-027-02	17-Lobamaba	17-027-02	2018-04-23	17	16	14.11	1	1	1	1	7				1			2		2
18-032-01	18-Mbabane	18-032-01	2018-06-06	18	18	13.52	2	1	1	1	6				2	88	ART initiation	2		2
17-028-03	17-Lobamaba	17-028-03	2018-03-28	17	17	8.1	2	1	1	1	2				1			2		1	1	1					10		Doctor never mentioned
18-030-01	18-Mbabane	18-030-01	2018-03-26	18	18	4.74	2	2												2
17-027-01	17-Lobamaba	17-027-01	2018-03-22	17	17	10.81	1	1	1	1	2				2	88	To come for Drs review	2		2
17-025-01	17-Lobamaba	17-025-01	2018-03-06	17	17	8.5	1	1	1	1	1				1			2		2
18-027-01	18-Mbabane	18-027-01	2018-03-03	18	18	14.75	2	1	1	2		8			1			2		1	2			2
18-025-01	18-Mbabane	18-025-01	2018-03-03	18	17	10.79	2	1	1	1	6				1			2		2
17-021-01	17-Lobamaba	17-021-01	2018-02-28	17	17	6.95	1	1	1	1	1				2	88	Had come for refill	2		2
17-009-02	17-Lobamaba	17-009-02	2017-10-21	17	17	15.01	2	1	1	1	5				1			2		2
17-009-01	17-Lobamaba	17-009-01	2018-03-06	17	17	15.01	2	1	1	1	4				1			2		2
17-020-01	17-Lobamaba	17-020-01	2018-02-15	17	17	7.67	1	1	1	1	1				1			2		2
17-019-01	17-Lobamaba	17-019-01	2018-02-08	17	17	4.9	1	2												2
17-018-01	17-Lobamaba	17-018-01	2018-02-08	17	17	11.37	1	1	1	1	5				1			2		2
17-016-01	17-Lobamaba	17-016-01	2018-02-07	17	17	6.16	2	1	1	1	1				1			2		1	1	1					2
18-020-01	18-Mbabane	18-020-01	2018-02-03	18	18	10.64	2	1	1	1	6				2	88	ART refill	2		2
17-015-01	17-Lobamaba	17-015-01	2018-02-01	17	17	2.13	2	2												2
17-014-01	17-Lobamaba	17-014-01	2018-02-01	17	17	1.7	2	2												2
17-012-01	17-Lobamaba	17-012-01	2018-01-24	17	17	2.17	1	2												2
18-018-01	18-Mbabane	18-018-01	2018-01-16	18	18	13.39	2	1	1	1	4				2	88	Art refill	1	The child is a slow learner	2
18-016-01	18-Mbabane	18-016-01	2017-12-05	18	18	12.59	1	1	1	1	5				1			2		1	1	5					1			6			1			2			3
18-014-01	18-Mbabane	18-014-01	2017-11-21	18	18	8.74	1	1	2											1	1	1					1
18-008-01	18-Mbabane	18-008-01	2017-10-24	18	18	7.99	1	1	1	1	3				1			2		2
18-007-01	18-Mbabane	18-007-01	2017-10-24	18	18	11.72	1	1	1	1	5				2	88	Clinic visit for ART refill	2		2
17-006-01	17-Lobamaba	17-006-01	2017-10-21	17	17	9.85	1	1	1	1	4				1			2		2
17-023-01	17-Lobamaba	17-023-01	2018-03-06	17	17	9.19	2	1	1	1	3				1			2		1	2			1
17-013-01	17-Lobamaba	17-013-01	2018-01-29	17	17	2.15	1	2												2
17-011-01	17-Lobamaba	17-011-01	2018-01-24	17	17	2.29	1	2												1	1	1					2
17-007-01	17-Lobamaba	17-007-01	2017-10-21	17	17	9.72	1	1	1	1	2				1			1	Teacher disclosed status of the child to other children	2
17-004-01	17-Lobamaba	17-004-01	2017-10-21	17	17	10.9	1	1	1	1	4				1			2		2
18-029-01	18-Mbabane	18-029-01	2018-03-20	18	18	5.16	2	1	1	88				Pre-school	1			2		1	1	1					1
18-033-01	18-Mbabane	18-033-01	2018-06-12	18	18	7.5	1	1	1	1	2				1			2		2
18-026-01	18-Mbabane	18-026-01	2018-03-03	18	17	12.92	2	1	1	1	7				2	88	To come for ART refill	2		2
18-013-01	18-Mbabane	18-013-01	2017-11-21	18	18	2.96	2	2												2
18-011-01	18-Mbabane	18-011-01	2017-11-04	18	18	12.07	2	1	1	1	5				2	2		1	Child suffered from peptic ulcers	1	1	1					10		Peptic ulcers
18-006-01	18-Mbabane	18-006-01	2017-10-17	18	18	14.61	2	1	1	1	7				2	88	Clinic visit for ART refills	2		2
18-004-02	18-Mbabane	18-004-02	2017-10-17	18	18	9.47	2	1	1	1	2				2	88	Clinic visit for ART Refills	2		1	1	1					9
16-020-01	16-Dvokolwalo	16-020-01	2017-11-18	16	16	14.08	2	1	1	1	6				1			2		2
16-007-01	16-Dvokolwalo	16-007-01	2017-10-06	16	16	5.16	1	1	2											1	1	1					9
15-001-01	15-Bhalekani	15-001-01	2017-09-21	15	15	3.83	2	2												1	1	1					1
16-030-01	16-Dvokolwalo	16-030-01	2017-12-20	16	16	9.71	1	1	1	1	3				2	88	For blood draws(CD4 &VL)	1	She got sick offen	2
16-034-01	16-Dvokolwalo	16-034-01	2018-01-11	16	16	3.44	2	2												2
14-042-02	14-Pigg's Peak	14-042-02	2018-03-06	14	14	6.52	1	1	1	1	1				2	88	ART refill	2		1	1	1					1
16-022-01	16-Dvokolwalo	16-022-01	2017-11-21	16	16	9.4	2	1	1	1	1				2	1		1	Itchy eyes	2
16-012-01	16-Dvokolwalo	16-012-01	2017-11-03	16	16	14.41	2	1	1	1	3				1			2		2
13-006-01	13-Mangweni	13-006-01	2017-11-06	13	13	0.84	2	2												2
16-009-01	16-Dvokolwalo	16-009-01	2017-10-07	16	16	8.49	1	1	1	1	3				1			2		2
12-037-01	12-Horo	12-037-01	2018-06-05	12	12	2.08	1	2												2
16-027-01	16-Dvokolwalo	16-027-01	2017-12-18	16	16	0.67	1	2												1	1	1					10		Abscess
14-029-01	14-Pigg's Peak	14-029-01	2018-01-16	14	17	11.18	1	1	1	1	6				2	88	Had come for ART refill	2		1	1	1					10		Operation for appendicitis
15-012-01	15-Bhalekani	15-012-01	2017-12-07	15	15	2.95	2	2												1	1	1					1
17-031-01	17-Lobamaba	17-031-01	2018-05-02	17	17	2.47	2	2												2
16-006-01	16-Dvokolwalo	16-006-01	2017-10-03	16	16	11.17	1	1	1	1	6				1			2		1	1	1					5
17-003-01	17-Lobamaba	17-003-01	2017-10-18	17	17	5.57	2	2						Pre school						1	1	2					2			9
14-022-01	14-Pigg's Peak	14-022-01	2017-12-19	14	18	9.3	1	1	1	1	3				1			2		1	1	1					10		Anemia
17-002-01	17-Lobamaba	17-002-01	2017-10-17	17	17	0.16	1	2												2
16-049-01	16-Dvokolwalo	16-049-01	2018-04-30	16	16	11.9	1	1	1	1	3				1			2		1	1	2					10		Intoxication after she ate mushrooms	10		Fever
17-001-01	17-Lobamaba	17-001-01	2017-09-14	17	17	5.35	1	2												1	1	2					2			2
18-017-01	18-Mbabane	18-017-01	2018-01-09	18	18	9.63	2	1	1	1	2				1			2		2
16-040-01	16-Dvokolwalo	16-040-01	2018-02-17	16	16	9.55	1	1	1	1	3				1			2		1	1	2					5			5
16-043-01	16-Dvokolwalo	16-043-01	2018-03-07	16	16	10.09	2	1	1	1	5				2	88	ART refill	2		1	1	1					9
16-042-01	16-Dvokolwalo	16-042-01	2018-03-06	16	16	3.61	1	2												2
15-003-01	15-Bhalekani	15-003-01	2017-10-11	15	15	7.76	2	1	1	1	2				1			2		2
16-038-01	16-Dvokolwalo	16-038-01	2018-02-17	16	16	9.31	1	1	1	1	4				1			2		2
18-010-01	18-Mbabane	18-010-01	2017-10-31	18	18	4.62	1	2												2
16-037-01	16-Dvokolwalo	16-037-01	2018-02-06	16	16	6.96	1	1	1	1	2				1			2		2
16-035-01	16-Dvokolwalo	16-035-01	2018-01-22	16	16	11.42	2	1	1	1	5				2	88	For refill	2		2
16-033-01	16-Dvokolwalo	16-033-01	2018-01-10	16	16	3.63	2	2												1	2			10		Allergy
16-031-01	16-Dvokolwalo	16-031-01	2017-12-22	16	16	13.23	2	1	1	1	5				1			1	Forgetfulness	2
16-025-03	16-Dvokolwalo	16-025-03	2017-12-21	16	16	12.64	1	1	1	1	4				2	88	Child said she is not doing anything at school since she is done with exams	1	Sick(headache)	2
16-029-01	16-Dvokolwalo	16-029-01	2017-12-20	16	16	7.86	1	1	1	1	1				1			1	The class teacher used beat for no reason	1	1	1					1
16-028-01	16-Dvokolwalo	16-028-01	2017-12-19	16	16	8.04	2	1	1	1	1				2	88	For refill	2		2
16-026-01	16-Dvokolwalo	16-026-01	2017-12-02	16	16	7.47	1	1	1	1	1				2	88	For blood draw(CD4 +VL)	2		2
16-025-01	16-Dvokolwalo	16-025-01	2017-12-01	16	16	9.68	2	1	1	1	3				2	88	Child said they do not want to go to school since they are done with writing	2		2
16-025-02	16-Dvokolwalo	16-025-02	2017-12-01	16	16	9.25	2	1	1	1	2				2	88	They did not want to go to school since they are done with writing	2		2
16-024-01	16-Dvokolwalo	16-024-01	2017-11-25	16	16	9.46	2	1	1	1	2				1			2		2
16-023-01	16-Dvokolwalo	16-023-01	2017-11-22	16	16	4.62	2	2												1	1	1					10		Intoxication after he drank paraffin
16-019-01	16-Dvokolwalo	16-019-01	2017-11-18	16	16	8.63	2	1	1	1	3				2	88	For CD4	2		2
16-001-01	16-Dvokolwalo	16-001-01	2017-09-14	16	16	7.36	1	1	1	1	2				1			2		2
16-002-01	16-Dvokolwalo	16-002-01	2017-09-25	16	16	8.16	2	1	1	1	2				2	1		2		1	1	3					10		Headache and fever	10		Headache and fever	10		Headache and fever
16-003-01	16-Dvokolwalo	16-003-01	2017-09-25	16	16	8.5	2	1	1	1	3				2	1,88	For ART refills	2		2
16-004-01	16-Dvokolwalo	16-004-01	2017-09-30	16	16	10.27	2	1	1	1	2				2	1		2		1	2			2
16-005-01	16-Dvokolwalo	16-005-01	2017-10-02	16	16	14.5	1	1	1	1	7				2	88	Refill	2		2
16-016-01	16-Dvokolwalo	16-016-01	2017-11-08	16	16	3.69	2	2												1	1	1					2
16-015-01	16-Dvokolwalo	16-015-01	2017-11-04	16	16	9.15	2	1	1	1	2				1			1	Slow learner	1	1	1					7
16-008-01	16-Dvokolwalo	16-008-01	2017-10-07	16	16	13.71	2	1	1	1	6				1			2		2
16-010-01	16-Dvokolwalo	16-010-01	2017-10-07	16	16	8.5	1	1	1	1	2				1			2		2
16-011-01	16-Dvokolwalo	16-011-01	2017-10-14	16	16	7.43	2	1	1	1	1				1			2		2
16-013-01	16-Dvokolwalo	16-013-01	2017-11-04	16	16	8.48	2	1	1	1	3				1			2		2
15-008-01	15-Bhalekani	15-008-01	2017-11-06	15	15	5.5	2	1	1	88				Pre-school	2	88	ART refill date	2		2
13-010-01	13-Mangweni	13-010-01	2017-12-02	13	13	9.37	2	1	1	1	3				1			2		2
13-023-01	13-Mangweni	13-023-01	2018-02-19	13	13	4.53	1	2												2
13-005-01	13-Mangweni	13-005-01	2017-11-04	13	13	10.76	2	1	1	1	6				1			2		2
13-015-01	13-Mangweni	13-015-01	2018-01-24	13	13	5.56	1	1	2											2
15-005-01	15-Bhalekani	15-005-01	2017-10-19	15	15	6.31	2	1	1	1	1				1			1	Bullying	1	1	1					1
11-011-01	11-Emkhuzweni	11-011-01	2017-10-12	11	11	9.28	2	1	1	1	2				1			1	Being sickly	2
11-002-01	11-Emkhuzweni	11-002-01	2017-09-19	11	11	9.15	1	1	1	1	3				1			1	Severe flu	2
13-019-01	13-Mangweni	13-019-01	2018-01-31	13	13	9.27	2	1	1	1	3				1			2		2
13-017-01	13-Mangweni	13-017-01	2018-01-27	13	13	6.93	2	1	1	1	2				1			2		2
13-016-01	13-Mangweni	13-016-01	2018-01-27	13	13	10.59	1	1	1	1	5				1			2		2
13-013-01	13-Mangweni	13-013-01	2018-01-15	13	13	8.23	1	1	1	1	2				1			2		2
13-012-01	13-Mangweni	13-012-01	2017-12-18	13	13	4.35	2	2												2
13-007-01	13-Mangweni	13-007-01	2017-11-08	13	12	4.27	2	2												2
13-009-01	13-Mangweni	13-009-01	2017-11-30	13	13	8.93	2	1	1	1	3				1			2		2
11-023-01	11-Emkhuzweni	11-023-01	2017-12-18	11	11	8.68	1	1	1	1	4				1			1	Hearing defects	2
13-011-01	13-Mangweni	13-011-01	2017-12-18	13	13	2.24	2	2												2
11-017-01	11-Emkhuzweni	11-017-01	2017-12-04	11	11	11.25	2	1	1	1	5				1			2		2
13-003-01	13-Mangweni	13-003-01	2017-10-25	13	13	6.27	2	1	1	1	1				1			2		2
13-008-01	13-Mangweni	13-008-01	2017-11-13	13	13	7.44	2	1	1	1	1				1			2		2
13-002-01	13-Mangweni	13-002-01	2017-10-09	13	13	8.17	1	1	1	1	2				1			2		2
13-001-01	13-Mangweni	13-001-01	2017-10-07	13	13	4.34	1	2												2
13-001-02	13-Mangweni	13-001-02	2017-10-07	13	13	13.23	1	1	1	1	7				1			2		2
11-031-01	11-Emkhuzweni	11-031-01	2018-01-15	11	11	8.67	2	1	1	1	3				1			2		2
11-025-02	11-Emkhuzweni	11-025-02	2018-01-11	11	11	8.41	2	1	1	1	3				1			2		2
11-029-01	11-Emkhuzweni	11-029-01	2018-01-03	11	11	10.36	1	1	1	1	5				1			2		2
11-028-01	11-Emkhuzweni	11-028-01	2018-01-02	11	11	4.25	1	2												99
11-027-01	11-Emkhuzweni	11-027-01	2018-01-02	11	11	5.96	2	1	1	88				Preschool	1			99		2
11-025-01	11-Emkhuzweni	11-025-01	2017-12-21	11	11	5.76	1	1	1	88				Pre-school	1			99		1	2			1
11-024-01	11-Emkhuzweni	11-024-01	2017-12-21	11	11	10.76	1	1	1	1	5				2	2		2		2
11-020-01	11-Emkhuzweni	11-020-01	2017-12-11	11	11	11.03	1	1	1	1	3				1			1	Slowly in thinking process	1	1	1					7
11-019-01	11-Emkhuzweni	11-019-01	2017-12-11	11	11	7.97	2	1	1	1	2				1			2		2
11-016-01	11-Emkhuzweni	11-016-01	2017-11-30	11	11	5.48	2	1	2											2
11-014-01	11-Emkhuzweni	11-014-01	2017-11-28	11	11	13.15	2	1	1	1	6				1			2		2
11-013-01	11-Emkhuzweni	11-013-01	2017-10-18	11	11	9.64	1	1	1	1	4				1			2		2
11-012-01	11-Emkhuzweni	11-012-01	2017-10-16	11	11	11.34	1	1	1	1	4				3	2		99		99
11-009-01	11-Emkhuzweni	11-009-01	2017-10-10	11	11	2.65	1	2												2
11-007-01	11-Emkhuzweni	11-007-01	2017-10-07	11	11	10.34	2	1	1	1	4				4	2		1	Seizures	2
11-005-01	11-Emkhuzweni	11-005-01	2017-10-03	11	11	6.34	1	1	1	1	2				1			2		2
11-004-01	11-Emkhuzweni	11-004-01	2017-09-27	11	11	10.57	1	1	1	1	4				1			2		2
11-003-01	11-Emkhuzweni	11-003-01	2017-09-20	11	11	9.54	1	1	1	1	4				1			2		1	1	2					9			10		Removal of keloid
11-001-01	11-Emkhuzweni	11-001-01	2017-09-14	11	11	6.51	2	1	2											1	1	1					7
11-039-01	11-Emkhuzweni	11-039-01	2018-04-04	11	11	9.97	1	1	1	1	3				1			2		2
13-014-01	13-Mangweni	13-014-01	2018-01-23	13	13	9.68	1	1	1	1	3				1			2		2
17-017-01	17-Lobamaba	17-017-01	2018-02-08	17	17	1.76	2	2												2
14-042-01	14-Pigg's Peak	14-042-01	2018-03-06	14	14	3.96	1	2												1	1	1					2
13-018-01	13-Mangweni	13-018-01	2018-01-31	13	13	7.05	1	1	1	1	2				1			2		2
13-004-01	13-Mangweni	13-004-01	2017-11-02	13	13	6.14	1	1	2											2
11-021-01	11-Emkhuzweni	11-021-01	2017-12-13	11	11	2.06	1	2												2
15-021-01	15-Bhalekani	15-021-01	2018-02-13	15	15	6.02	1	1	2											1	1	2					1			5
12-025-01	12-Horo	12-025-01	2018-01-16	12	12	8.73	1	1	1	1	1				1			2		1	1	2					10		Seizures	10		Burns
18-023-01	18-Mbabane	18-023-01	2018-02-23	18	18	5.07	1	1	1	88				Pre-school	2	88	Art refill	2		2
13-039-01	13-Mangweni	13-039-01	2018-04-16	13	13	9.27	1	1	1	1	4				1			2		2
18-005-01	18-Mbabane	18-005-01	2017-10-17	18	18	1.19	1	2												2
16-055-01	16-Dvokolwalo	16-055-01	2018-06-20	16	16	7	2	1	1	1	1				1			2		2
11-044-01	11-Emkhuzweni	11-044-01	2018-05-02	11	11	11.42	1	1	1	1	6				1			2		2
16-033-02	16-Dvokolwalo	16-033-02	2018-02-01	16	16	6.16	2	1	1	1	1				2	88	Refill	2		2
11-006-01	11-Emkhuzweni	11-006-01	2017-10-04	11	11	6	1	1	1	88				Grade R	2	1		1	Very sickly	1	1	1					10		Had fever, unable to eat, vomiting
15-007-01	15-Bhalekani	15-007-01	2017-11-20	15	15	3.82	2	2												1	1	1					1
[truncated: 1,193 more columns]
