# Supplementary material for: A randomized controlled trial evaluating the effects of a family-centered HIV care model on viral suppression and retention in care of HIV-positive children in Eswatini
Source: PLoS One. 2021 Aug 24;16(8):e0256256. doi: 10.1371/journal.pone.0256256 (PMC8384179; doi:10.1371/journal.pone.0256256)
Supplement: S1 Dataset — (ZIP) [file pone.0256256.s004.zip › S4 Datasets/Child Termination Final Data.xlsx]

## Sheet: label
Variable	Variable Label	Variable Type	Variable code	Variable Code Description
TF_S	Subject ID	text
TF_ST	Site	text
TF_PN	Participant Number:	text
TF_H1	Date:	date	dd/mm/yyyy
TF_H2	Site ID:	number
TF_H3	Interviewer ID:	number
TF_1	1. Termination Date:	date	dd/mm/yyyy
TF_1_1	(Date the investigators determined that the participant terminates from the study and will not continue to be followed)	descriptivetext
TF_2	2. Reason for termination: (Mark only one)	single-select	1	Scheduled end of the study (18-month visit time point)
			2	Participant refused further participation
			3	Participant relocated to remote location – follow-up not possible
			4	Mother/caregiver Deceased, no consent for child’s continued participation – complete Other Household Member Mortality Form
			5	Child Died – complete Child Mortality Form
			88	Other
TF_2_1	Specify:	text
IT_Comm	Comment:	longtext

## Sheet: data
TF_S	TF_ST	TF_PN	TF_H1	TF_H2	TF_H3	TF_1	TF_1_1	TF_2	TF_2_1	TF_Comm
11-001-01	11-Emkhuzweni	11-001-01	2019-07-25	11	11	2019-07-25		1
11-002-01	11-Emkhuzweni	11-002-01	2019-07-25	11	11	2019-07-25		1
11-003-01	11-Emkhuzweni	11-003-01	2019-07-25	11	11	2019-07-25		1
11-004-01	11-Emkhuzweni	11-004-01	2019-07-25	11	11	2019-07-25		1
11-005-01	11-Emkhuzweni	11-005-01	2019-07-25	11	11	2019-07-25		1
11-006-01	11-Emkhuzweni	11-006-01	2018-01-04	11	11	2018-01-04		3	Hold transferred to Republic of South Africa together with mother on 06/12/2017	Transferred to a South African health facility
11-007-01	11-Emkhuzweni	11-007-01	2019-07-25	11	11	2019-07-25		1
11-008-01	11-Emkhuzweni	11-008-01	2018-03-09	11	11	2018-03-09		3
11-009-01	11-Emkhuzweni	11-009-01	2019-07-25	11	11	2019-07-25		1
11-010-01	11-Emkhuzweni	11-010-01	2019-07-25	11	11	2019-07-25		1
11-011-01	11-Emkhuzweni	11-011-01	2019-07-25	11	11	2019-07-25		1
11-012-01	11-Emkhuzweni	11-012-01	2019-07-25	11	11	2019-07-25		1
11-013-01	11-Emkhuzweni	11-013-01	2019-07-25	11	11	2019-07-25		1
11-014-01	11-Emkhuzweni	11-014-01	2019-07-25	11	11	2019-07-25		1
11-015-01	11-Emkhuzweni	11-015-01	2019-09-16	11		2019-09-16		1
11-016-01	11-Emkhuzweni	11-016-01	2019-07-25	11	11	2019-07-25		1
11-017-01	11-Emkhuzweni	11-017-01	2019-07-25	11	11	2019-07-25		1
11-018-01	11-Emkhuzweni	11-018-01	2018-11-15	11	11	2018-06-30		88	Transferred to Baylor	Delayed termination-transferred out to Baylor through Tb clinic
11-019-01	11-Emkhuzweni	11-019-01	2019-07-25	11	11	2019-07-25		1
11-020-01	11-Emkhuzweni	11-020-01	2019-07-25	11	11	2019-07-25		1
11-021-01	11-Emkhuzweni	11-021-01	2019-06-12	11	11	2019-06-12		3
11-022-01	11-Emkhuzweni	11-022-01	2019-09-16	11		2019-09-16		1
11-023-01	11-Emkhuzweni	11-023-01	2019-07-25	11	11	2019-07-25		1
11-024-01	11-Emkhuzweni	11-024-01	2019-07-26	11	11	2019-07-26		1
11-025-01	11-Emkhuzweni	11-025-01	2019-07-26	11	11	2019-07-26		1
11-025-02	11-Emkhuzweni	11-025-02	2019-07-26	11	11	2019-07-26		1
11-026-01	11-Emkhuzweni	11-026-01	2019-09-16	11		2019-09-16		1
11-027-01	11-Emkhuzweni	11-027-01	2019-07-26	11	11	2019-07-26		1
11-028-01	11-Emkhuzweni	11-028-01	2019-07-26	11	11	2019-07-26		1
11-029-01	11-Emkhuzweni	11-029-01	2019-07-26	11	11	2019-07-26		1
11-030-01	11-Emkhuzweni	11-030-01	2019-07-26	11	11	2019-07-26		1
11-031-01	11-Emkhuzweni	11-031-01	2019-07-26	11	11	2019-07-26		1
11-032-01	11-Emkhuzweni	11-032-01	2019-09-16	11		2019-09-16		1
11-033-01	11-Emkhuzweni	11-033-01	2019-09-16	15		2019-09-16		1		15 months
11-034-01	11-Emkhuzweni	11-034-01	2019-09-16	11		2019-09-16		1		15 months
11-035-01	11-Emkhuzweni	11-035-01	2019-09-16	11		2019-09-16		1		15 months
11-036-01	11-Emkhuzweni	11-036-01	2019-09-16	11		2019-09-16		1
11-037-01	11-Emkhuzweni	11-037-01	2019-09-16	11		2019-09-16		1		15 months
11-038-01	11-Emkhuzweni	11-038-01	2019-09-16	11		2019-09-16		1		15 months
11-039-01	11-Emkhuzweni	11-039-01	2018-11-15	11	11	2018-11-15		3
11-040-01	11-Emkhuzweni	11-040-01	2019-09-16	11		2019-09-16		1
11-041-01	11-Emkhuzweni	11-041-01	2019-09-16	11		2019-09-16		1
11-042-01	11-Emkhuzweni	11-042-01	2019-09-16	11		2019-09-16		1
11-043-01	11-Emkhuzweni	11-043-01	2019-09-16	12		2019-09-16		1		15 months
11-044-01	11-Emkhuzweni	11-044-01	2019-04-02	11	11	2019-04-02		4
11-045-01	11-Emkhuzweni	11-045-01	2019-09-16	12		2019-09-16		1		12 months
11-046-01	11-Emkhuzweni	11-046-01	2019-09-16	11		2019-09-16		1		12 months
11-047-01	11-Emkhuzweni	11-047-01	2019-09-16	11		2019-09-16		1		12 months
11-048-01	11-Emkhuzweni	11-048-01	2019-09-16	11		2019-09-16		1		12 months
11-049-01	11-Emkhuzweni	11-049-01	2019-09-16	11		2019-09-16		1		12 months
11-050-01	11-Emkhuzweni	11-050-01	2019-09-16	11		2019-09-16		1		12 months
11-051-01	11-Emkhuzweni	11-051-01	2019-09-16	11		2019-09-16		1		12 months
11-052-01	11-Emkhuzweni	11-052-01	2019-09-16	11		2019-09-16		1		12 months
11-053-01	11-Emkhuzweni	11-053-01	2019-09-16	11		2019-09-16		1		12 months
11-054-01	11-Emkhuzweni	11-054-01	2019-09-16	11		2019-09-16		1		12months
11-055-01	11-Emkhuzweni	11-055-01	2019-09-16	11		2019-09-16		1		12 months
11-056-01	11-Emkhuzweni	11-056-01	2019-09-16	11		2019-09-16		1		12 months
11-057-01	11-Emkhuzweni	11-057-01	2019-09-16	11		2019-09-16		1		12 months
11-058-01	11-Emkhuzweni	11-058-01	2019-09-16	11		2019-09-16		1		12 months
12-001-01	12-Horo	12-001-01	2019-09-12	12		2019-09-12		1
12-002-01	12-Horo	12-002-01	2019-09-12	12		2019-09-12		1
12-003-01	12-Horo	12-003-01	2019-09-12	12		2019-09-12		1
12-004-01	12-Horo	12-004-01	2019-04-05	14	14	2019-04-04		88	Child transferred to a non study site
12-005-01	12-Horo	12-005-01	2019-09-16	12		2019-09-16		1
12-006-01	12-Horo	12-006-01	2019-09-16	12		2019-09-16		1
12-007-01	12-Horo	12-007-01	2019-09-16	18		2019-09-16		1
12-008-01	12-Horo	12-008-01	2019-09-16	12		2019-09-16		1
12-009-01	12-Horo	12-009-01	2019-09-16	12		2019-09-16		1
12-010-01	12-Horo	12-010-01	2019-09-16	12		2019-09-16		1
12-011-01	12-Horo	12-011-01	2019-09-16	12		2019-09-16		1
12-012-01	12-Horo	12-012-01	2019-09-16	12		2019-09-16		1
12-013-01	12-Horo	12-013-01	2019-09-16	12		2019-09-16		1
12-014-01	12-Horo	12-014-01	2019-09-16	12		2019-09-16		1
12-015-01	12-Horo	12-015-01	2019-09-16	12		2019-09-16		1
12-016-01	12-Horo	12-016-01	2019-09-16	12		2019-09-16		1
12-017-01	12-Horo	12-017-01	2019-09-16	12		2019-09-16		1
12-018-01	12-Horo	12-018-01	2019-09-16	12		2019-09-16		1
12-019-01	12-Horo	12-019-01	2019-09-16	12		2019-09-16		1
12-020-01	12-Horo	12-020-01	2019-09-16	12		2019-09-16		1
12-021-01	12-Horo	12-021-01	2019-09-16	12		2019-09-16		1
12-022-01	12-Horo	12-022-01	2019-09-16	12		2019-09-16		1
12-023-01	12-Horo	12-023-01	2019-09-16	12		2019-09-16		1
12-024-01	12-Horo	12-024-01	2019-09-16	12		2019-09-16		1
12-025-01	12-Horo	12-025-01	2019-05-17	12	14	2019-05-16		88	Child transferred to a non study site
12-026-01	12-Horo	12-026-01	2019-09-16	12		2019-09-16		1
12-027-01	12-Horo	12-027-01	2019-09-16	12		2019-09-16		1
12-028-01	12-Horo	12-028-01	2019-09-16	12		2019-09-16		1
12-028-02	12-Horo	12-028-02	2019-09-16	12		2019-09-16		1
12-029-01	12-Horo	12-029-01	2019-09-16	12		2019-09-16		1
12-030-01	12-Horo	12-030-01	2019-09-16	12		2019-09-16		1		15 months
12-031-01	12-Horo	12-031-01	2019-09-16	12		2019-09-16		1		15 months
12-032-01	12-Horo	12-032-01	2019-09-16	12		2019-09-16		1		15 months
12-033-01	12-Horo	12-033-01	2019-09-16	12		2019-09-16		1		15months
12-034-01	12-Horo	12-034-01	2019-09-16	12		2019-09-16		1		15months
12-035-01	12-Horo	12-035-01	2019-09-16	12		2019-09-16		1
12-036-01	12-Horo	12-036-01	2019-09-16	12		2019-09-16		1		12 months
12-037-01	12-Horo	12-037-01	2019-08-09	12	17	2019-08-09		3
12-038-01	12-Horo	12-038-01	2019-09-16	12		2019-09-16		1		12 months
12-039-01	12-Horo	12-039-01	2019-09-16	12		2019-09-16		1		12months
12-040-01	12-Horo	12-040-01	2019-09-16	12		2019-09-16		1		12months
13-001-01	13-Mangweni	13-001-01	2019-07-26	11	11	2019-07-26		1
13-001-02	13-Mangweni	13-001-02	2019-07-26	11	11	2019-07-26		1
13-002-01	13-Mangweni	13-002-01	2019-07-26	13	11	2019-07-26		1
13-003-01	13-Mangweni	13-003-01	2019-07-26	13	11	2019-07-26		1
13-004-01	13-Mangweni	13-004-01	2018-08-27	13	13	2018-08-27		88	Child transferred out to a non study site Herefords clinic	Only child transferred out to Herefords clinic, Caregiver still a client in the facility
13-005-01	13-Mangweni	13-005-01	2019-07-26	13	11	2019-07-26		1
13-006-01	13-Mangweni	13-006-01	2019-04-04	13	13	2018-01-31		88	Transferred out to non study site RFM on 31/01/18	Child last clinic visit was on 31/01/18 and requested transfer out letter same day to RFM
13-007-01	13-Mangweni	13-007-01	2019-07-26	13	11	2019-07-26		1
13-008-01	13-Mangweni	13-008-01	2019-07-26	13	11	2019-07-26		1
13-009-01	13-Mangweni	13-009-01	2019-07-26	13	11	2019-07-26		1
13-010-01	13-Mangweni	13-010-01	2019-07-26	13	11	2019-07-26		1
13-011-01	13-Mangweni	13-011-01	2019-07-26	13	11	2019-07-26		1
13-012-01	13-Mangweni	13-012-01	2019-07-26	13	11	2019-07-26		1
13-013-01	13-Mangweni	13-013-01	2019-07-26	13	11	2019-07-26		1
13-014-01	13-Mangweni	13-014-01	2019-04-06	13	13	2019-04-01		3
13-015-01	13-Mangweni	13-015-01	2019-07-26	13	11	2019-07-26		1
13-016-01	13-Mangweni	13-016-01	2019-07-26	13	11	2019-07-26		1
13-017-01	13-Mangweni	13-017-01	2019-07-26	13	11	2019-07-26		1
13-018-01	13-Mangweni	13-018-01	2019-04-05	13	13	2019-04-01		3
13-019-01	13-Mangweni	13-019-01	2019-07-26	13	11	2019-07-26		1
13-020-01	13-Mangweni	13-020-01	2019-09-16	13		2019-09-16		1
13-021-01	13-Mangweni	13-021-01	2019-09-30	13		2019-09-30		1
13-022-01	13-Mangweni	13-022-01	2019-09-30	13		2019-09-30		1
13-023-01	13-Mangweni	13-023-01	2019-04-05	13	13	2019-04-01		88	Caregiver separated with father and new caregiver (uncle) is deaf so there is communication barrier, but child still has clinical visit at study site	Biological father refuse to have child continue in study.
13-024-01	13-Mangweni	13-024-01	2019-09-30	13		2019-09-30		1
13-025-01	13-Mangweni	13-025-01	2019-09-30	13		2019-09-30		1
13-026-01	13-Mangweni	13-026-01	2019-09-24	13		2019-09-24		1
13-027-01	13-Mangweni	13-027-01	2019-09-30	13		2019-09-30		1
13-028-01	13-Mangweni	13-028-01	2019-09-16	13		2019-09-16		1		15 months
13-029-01	13-Mangweni	13-029-01	2019-09-16	13		2019-09-16		1		15 months
13-030-01	13-Mangweni	13-030-01	2019-09-16	13		2019-09-16		1
13-031-01	13-Mangweni	13-031-01	2019-09-30	13		2019-06-30		1		15 months
13-032-01	13-Mangweni	13-032-01	2019-09-16	13		2019-09-16		1		15 months
13-033-01	13-Mangweni	13-033-01	2019-09-30	13		2019-06-30		1		15months
13-034-01	13-Mangweni	13-034-01	2019-09-16	13		2019-09-16		1		15 months
13-035-01	13-Mangweni	13-035-01	2019-09-16	13		2019-09-16		1		15 months
13-036-01	13-Mangweni	13-036-01	2019-09-16	13		2019-09-16		1		15 months
13-037-01	13-Mangweni	13-037-01	2019-09-16	13		2019-09-16		1		15 months
13-038-01	13-Mangweni	13-038-01	2019-09-16	13		2019-09-16		1		15 months
13-039-01	13-Mangweni	13-039-01	2019-04-05	13	13	2019-04-01		3
13-040-01	13-Mangweni	13-040-01	2019-09-16	13		2019-09-16		1		15 months
13-041-01	13-Mangweni	13-041-01	2019-09-16	13		2019-09-16		1		15 months
13-042-01	13-Mangweni	13-042-01	2019-09-16	13		2019-09-16		1		12 months
13-043-01	13-Mangweni	13-043-01	2019-09-16	13		2019-09-16		1		12 months
13-044-01	13-Mangweni	13-044-01	2019-09-16	13		2019-09-16		1		12 month
14-001-01	14-Pigg's Peak	14-001-01	2019-09-12	14		2019-09-12		1
14-002-01	14-Pigg's Peak	14-002-01	2019-09-12	14		2019-09-12		1
14-003-01	14-Pigg's Peak	14-003-01	2019-09-12	14		2019-09-12		1
14-004-01	14-Pigg's Peak	14-004-01	2019-09-12	14		2019-09-12		1
14-005-01	14-Pigg's Peak	14-005-01	2019-09-12	14		2019-09-12		1
14-006-01	14-Pigg's Peak	14-006-01	2019-09-12	14		2019-09-12		1
14-007-01	14-Pigg's Peak	14-007-01	2019-02-07	14	14	2019-01-30		88	Child transferred to a non study site
14-008-01	14-Pigg's Peak	14-008-01	2019-09-12	14		2019-09-12		1
14-009-01	14-Pigg's Peak	14-009-01	2019-09-12	14		2019-09-12		1
14-010-01	14-Pigg's Peak	14-010-01	2019-09-12	14		2019-09-12		1
14-011-01	14-Pigg's Peak	14-011-01	2019-09-12	14		2019-09-12		1
14-012-01	14-Pigg's Peak	14-012-01	2019-09-12	14		2019-09-12		1
14-013-01	14-Pigg's Peak	14-013-01	2019-09-12	14		2019-09-12		1
14-014-01	14-Pigg's Peak	14-014-01	2019-09-12	14		2019-09-12		1
14-015-01	14-Pigg's Peak	14-015-01	2019-09-12	14		2019-09-12		1
14-016-01	14-Pigg's Peak	14-016-01	2019-09-12	14		2019-09-12		1
14-017-01	14-Pigg's Peak	14-017-01	2019-09-12	14		2019-09-12		1
14-018-01	14-Pigg's Peak	14-018-01	2019-09-12	14		2019-09-12		1
14-019-01	14-Pigg's Peak	14-019-01	2019-09-12	14		2019-09-12		1
14-020-01	14-Pigg's Peak	14-020-01	2019-09-12	14		2019-09-12		1
14-021-01	14-Pigg's Peak	14-021-01	2019-09-12	14		2019-09-12		1
14-022-01	14-Pigg's Peak	14-022-01	2018-11-06	14	14	2018-11-02		88	Child transferred to non-Study site
14-023-01	14-Pigg's Peak	14-023-01	2019-09-12	14		2019-09-12		1
14-024-01	14-Pigg's Peak	14-024-01	2019-09-12	14		2019-09-12		1
14-025-01	14-Pigg's Peak	14-025-01	2019-09-12	14		2019-09-12		1
14-026-01	14-Pigg's Peak	14-026-01	2019-09-12	14		2019-09-12		1
14-027-01	14-Pigg's Peak	14-027-01	2019-09-12	15		2019-09-12		1
14-028-01	14-Pigg's Peak	14-028-01	2019-09-12	14		2019-09-12		1
14-029-01	14-Pigg's Peak	14-029-01	2018-10-29	14	14	2018-10-19		88	Child transferred to a non- study site
14-030-01	14-Pigg's Peak	14-030-01	2019-09-12	14		2019-09-12		1
14-031-01	14-Pigg's Peak	14-031-01	2019-09-12	14		2019-09-12		1
14-032-01	14-Pigg's Peak	14-032-01	2019-09-12	14		2019-09-12		1
14-033-01	14-Pigg's Peak	14-033-01	2019-09-12	14		2019-09-12		1
14-034-01	14-Pigg's Peak	14-034-01	2019-09-12	14		2019-09-12		1
14-035-01	14-Pigg's Peak	14-035-01	2019-09-12	14		2019-09-12		1
14-036-01	14-Pigg's Peak	14-036-01	2019-09-12	14		2019-09-12		1
14-037-01	14-Pigg's Peak	14-037-01	2019-09-30	14		2019-09-30		1		15 months
14-038-01	14-Pigg's Peak	14-038-01	2019-09-30	14		2019-06-30		1		15months
14-039-01	14-Pigg's Peak	14-039-01	2019-09-30	14		2019-09-30		1
14-040-01	14-Pigg's Peak	14-040-01	2019-09-30	14		2019-07-30		1		15months
14-041-01	14-Pigg's Peak	14-041-01	2019-09-30	14		2019-09-30		1
14-042-01	14-Pigg's Peak	14-042-01	2019-01-23	14	14	2019-01-18		88	Participant transferred to a non study site
14-042-02	14-Pigg's Peak	14-042-02	2019-01-23	14	14	2019-01-18		88	Participant transferred to a non study site
14-043-01	14-Pigg's Peak	14-043-01	2019-09-30	14		2019-09-30		1
14-044-01	14-Pigg's Peak	14-044-01	2019-09-30	14		2019-07-30		1		15months
14-045-01	14-Pigg's Peak	14-045-01	2019-09-30	14		2019-09-30		1		15 months
14-046-01	14-Pigg's Peak	14-046-01	2019-09-30	1		2019-07-30		1		15months
14-047-01	14-Pigg's Peak	14-047-01	2019-09-30	14		2019-07-30		1		15months
14-048-01	14-Pigg's Peak	14-048-01	2019-09-30	14		2019-09-30		1		15months
14-049-01	14-Pigg's Peak	14-049-01	2019-09-30	14		2019-09-30		1		15months
14-050-01	14-Pigg's Peak	14-050-01	2019-09-30			2019-08-30		1		15 months
14-051-01	14-Pigg's Peak	14-051-01	2019-09-30	14		2019-08-07		1		15 months
14-052-01	14-Pigg's Peak	14-052-01	2019-09-30	14		2019-06-30		1		12 months
14-053-01	14-Pigg's Peak	14-053-01	2019-09-30	14		2019-07-30		1		15 months
14-054-01	14-Pigg's Peak	14-054-01	2019-09-30	14		2019-09-30		1
14-055-01	14-Pigg's Peak	14-055-01	2019-09-30	14		2019-08-30		1		12months
14-056-01	14-Pigg's Peak	14-056-01	2019-09-30	14		2019-09-30		1		12 months
14-057-01	14-Pigg's Peak	14-057-01	2019-09-30	14		2019-07-30		1		12 months
14-058-01	14-Pigg's Peak	14-058-01	2019-09-30	15		2019-07-30		1		12 months
14-059-01	14-Pigg's Peak	14-059-01	2019-09-30	14		2019-07-30		1		12months
14-060-01	14-Pigg's Peak	14-060-01	2019-09-30	14		2019-09-30		1		14months
14-061-01	14-Pigg's Peak	14-061-01	2019-09-11	14		2019-07-15		5
15-001-01	15-Bhalekani	15-001-01	2019-07-29	15	13	2019-07-29		1
15-002-01	15-Bhalekani	15-002-01	2019-09-30	15		2019-09-30		1
15-003-01	15-Bhalekani	15-003-01	2019-07-29	15	13	2019-07-29		1
15-004-01	15-Bhalekani	15-004-01	2019-09-30	14		2019-09-30		1
15-005-01	15-Bhalekani	15-005-01	2019-07-29	15	13	2019-07-29		1
15-006-01	15-Bhalekani	15-006-01	2019-09-30	14		2019-09-30		1
15-007-01	15-Bhalekani	15-007-01	2018-02-19	15	15	2018-02-19		3	Participants moved to a non study site facility
15-008-01	15-Bhalekani	15-008-01	2019-07-29	15	13	2019-07-29		1
15-009-01	15-Bhalekani	15-009-01	2019-09-30	14		2019-09-30		1
15-010-01	15-Bhalekani	15-010-01	2019-09-30	15		2019-09-30		1
15-011-01	15-Bhalekani	15-011-01	2019-09-30	15		2019-09-30		1
15-012-01	15-Bhalekani	15-012-01	2019-07-29	15	13	2019-07-29		1
15-013-01	15-Bhalekani	15-013-01	2019-10-01	15		2019-09-30		1
15-014-01	15-Bhalekani	15-014-01	2019-10-01	15		2019-09-30		1
15-015-01	15-Bhalekani	15-015-01	2019-09-23	15		2019-09-23		1
15-016-01	15-Bhalekani	15-016-01	2019-08-26	15	17	2019-08-26		1
15-017-01	15-Bhalekani	15-017-01	2019-09-30	15		2019-09-30		1
15-018-01	15-Bhalekani	15-018-01	2019-09-30	15		2019-09-30		1
15-019-01	15-Bhalekani	15-019-01	2019-09-30	15		2019-07-30		1		15 months
15-020-01	15-Bhalekani	15-020-01	2019-09-30	15		2019-08-30		1		15months
15-020-02	15-Bhalekani	15-020-02	2019-09-30	15		2019-06-30		1		15 months
15-021-01	15-Bhalekani	15-021-01	2019-02-20	15	13	2019-02-15		3
15-022-01	15-Bhalekani	15-022-01	2019-09-30	15		2019-06-30		1		15 months
15-023-01	15-Bhalekani	15-023-01	2019-09-30	15		2019-08-30		1		15months
15-023-02	15-Bhalekani	15-023-02	2019-09-30	15		2019-06-30		1		15months
15-024-01	15-Bhalekani	15-024-01	2019-09-30	15		2019-09-30		1
15-025-01	15-Bhalekani	15-025-01	2019-09-30	15		2019-06-30		1		15months
15-026-01	15-Bhalekani	15-026-01	2019-09-30	15		2019-06-30		1		15 months
15-027-01	15-Bhalekani	15-027-01	2019-09-30	15		2019-06-30		1		15months
15-028-01	15-Bhalekani	15-028-01	2019-09-30	15		2019-09-30		1		Exceeded 15 months
15-029-01	15-Bhalekani	15-029-01	2019-09-30	15		2019-09-30		1		15months
15-030-01	15-Bhalekani	15-030-01	2019-09-30	15		2019-06-30		1		15months
15-031-01	15-Bhalekani	15-031-01	2019-09-30	15		2019-06-30		1		15 months
15-032-01	15-Bhalekani	15-032-01	2019-09-30	15		2019-07-30		1		15 months
15-033-01	15-Bhalekani	15-033-01	2019-09-30	15		2019-08-30		1		15 months
15-034-01	15-Bhalekani	15-034-01	2019-09-30	15		2019-06-30		1		12months
15-035-01	15-Bhalekani	15-035-01	2019-09-30	15		2019-06-30		1		15months
15-036-01	15-Bhalekani	15-036-01	2019-09-30	15		2019-09-30		1		15 months
15-037-01	15-Bhalekani	15-037-01	2019-09-30	15		2019-06-30		1
15-038-01	15-Bhalekani	15-038-01	2019-09-30	15		2019-08-30		1		12 months
15-039-01	15-Bhalekani	15-039-01	2019-09-30	15		2019-08-30		1		12 months
16-001-01	16-Dvokolwalo	16-001-01	2019-08-27	16	17	2019-08-27		1
16-002-01	16-Dvokolwalo	16-002-01	2019-08-27	16	17	2019-08-27		1
16-003-01	16-Dvokolwalo	16-003-01	2019-08-27	16	17	2019-08-27		1
16-004-01	16-Dvokolwalo	16-004-01	2019-08-27	16	17	2019-08-27		1
16-005-01	16-Dvokolwalo	16-005-01	2019-08-27	16	17	2019-08-27		1
16-006-01	16-Dvokolwalo	16-006-01	2019-08-27	16	17	2019-08-27		1
16-007-01	16-Dvokolwalo	16-007-01	2019-08-27	16	17	2019-08-27		1
16-008-01	16-Dvokolwalo	16-008-01	2019-08-27	16	17	2019-08-27		1
16-009-01	16-Dvokolwalo	16-009-01	2019-08-27	16	17	2019-08-27		1
16-010-01	16-Dvokolwalo	16-010-01	2019-08-27	16	17	2019-08-27		1
16-011-01	16-Dvokolwalo	16-011-01	2019-08-27	16	17	2019-08-27		1
16-012-01	16-Dvokolwalo	16-012-01	2019-08-27	16	17	2019-08-27		1
16-012-02	16-Dvokolwalo	16-012-02	2019-08-27	16	17	2019-08-27		1
16-013-01	16-Dvokolwalo	16-013-01	2019-08-27	16	16	2019-08-27		1
16-014-01	16-Dvokolwalo	16-014-01	2019-08-27	16	17	2019-08-27		1
16-015-01	16-Dvokolwalo	16-015-01	2019-08-27	16	17	2019-08-27		1
16-016-01	16-Dvokolwalo	16-016-01	2019-08-27	16	17	2019-08-27		1
16-017-01	16-Dvokolwalo	16-017-01	2019-09-12	16		2019-09-12		1
16-018-01	16-Dvokolwalo	16-018-01	2019-09-12	16		2019-09-12		1
16-019-01	16-Dvokolwalo	16-019-01	2019-08-27	16	17	2019-08-27		1
16-020-01	16-Dvokolwalo	16-020-01	2019-08-27	16	17	2019-08-27		1
16-020-02	16-Dvokolwalo	16-020-02	2019-08-27	16	17	2019-08-27		1
16-021-01	16-Dvokolwalo	16-021-01	2019-08-27	16	17	2019-08-27		1
16-022-01	16-Dvokolwalo	16-022-01	2019-08-27	16	17	2019-08-27		1
16-023-01	16-Dvokolwalo	16-023-01	2019-08-27	16	17	2019-08-27		1
16-024-01	16-Dvokolwalo	16-024-01	2019-08-27	16	17	2019-08-27		1
16-025-01	16-Dvokolwalo	16-025-01	2019-08-27	16	17	2019-08-27		1
16-025-02	16-Dvokolwalo	16-025-02	2019-08-27	16	17	2019-08-27		1
16-025-03	16-Dvokolwalo	16-025-03	2019-08-27	16	17	2019-08-27		1
16-026-01	16-Dvokolwalo	16-026-01	2019-08-27	16	17	2019-08-27		1
16-027-01	16-Dvokolwalo	16-027-01	2019-08-27	16	17	2019-08-27		1
16-028-01	16-Dvokolwalo	16-028-01	2019-08-27	16	17	2019-08-27		1
16-029-01	16-Dvokolwalo	16-029-01	2019-08-27	16	17	2019-08-27		1
16-030-01	16-Dvokolwalo	16-030-01	2019-08-27	16	17	2019-08-27		1
16-031-01	16-Dvokolwalo	16-031-01	2019-08-27	16	17	2019-08-27		1
16-032-01	16-Dvokolwalo	16-032-01	2019-08-27	16	17	2019-08-27		1
16-033-01	16-Dvokolwalo	16-033-01	2019-08-27	16	17	2019-08-27		1
16-033-02	16-Dvokolwalo	16-033-02	2019-03-14	16	13	2019-03-14		88	Child moved to RSA	Child is no longer staying in the household but has relocated to RSA for education.
16-034-01	16-Dvokolwalo	16-034-01	2019-08-27	16	17	2019-08-27		1
16-035-01	16-Dvokolwalo	16-035-01	2019-08-27	16	17	2019-08-27		1
16-036-01	16-Dvokolwalo	16-036-01	2019-09-12	16		2019-09-12		1
16-037-01	16-Dvokolwalo	16-037-01	2019-08-27	16	17	2019-08-27		1
16-038-01	16-Dvokolwalo	16-038-01	2019-08-27	16	17	2019-08-27		1
16-039-01	16-Dvokolwalo	16-039-01	2019-09-16	16		2019-09-16		1		15months
16-040-01	16-Dvokolwalo	16-040-01	2019-08-27	16	17	2019-08-27		1
16-041-01	16-Dvokolwalo	16-041-01	2019-09-16	16		2019-09-16		1		15 Months
16-042-01	16-Dvokolwalo	16-042-01	2019-08-27	16	17	2019-08-27		1
16-043-01	16-Dvokolwalo	16-043-01	2019-08-27	16	17	2019-08-27		1
16-044-01	16-Dvokolwalo	16-044-01	2019-09-16	16		2019-09-16		1		16 Months
16-045-01	16-Dvokolwalo	16-045-01	2019-09-16	16		2019-09-16		1		15 months
16-046-01	16-Dvokolwalo	16-046-01	2019-09-30	16		2019-08-30		1		15 months
16-047-01	16-Dvokolwalo	16-047-01	2019-09-16	16		2019-09-16		1		15 Months
16-048-01	16-Dvokolwalo	16-048-01	2019-09-16	16		2019-09-16		1		15 Months
16-049-01	16-Dvokolwalo	16-049-01	2019-02-19	16	13	2018-10-09		3		09/10/209
16-050-01	16-Dvokolwalo	16-050-01	2019-09-16	16		2019-09-16		1		12 Months
16-051-01	16-Dvokolwalo	16-051-01	2019-09-16	16		2019-09-16		1		12 Months
16-052-01	16-Dvokolwalo	16-052-01	2019-02-19	16	13	2018-10-09		5		Delayed termination
16-053-01	16-Dvokolwalo	16-053-01	2019-09-16	16		2019-09-16		1		12 Months
16-054-01	16-Dvokolwalo	16-054-01	2019-09-16	16		2019-09-16		1		12 Months
16-055-01	16-Dvokolwalo	16-055-01	2019-02-19	16	13	2019-02-15		3
16-056-01	16-Dvokolwalo	16-056-01	2019-09-16	16		2019-09-16		1		12 months
17-001-01	17-Lobamaba	17-001-01	2019-08-28	17	17	2019-08-28		1
17-002-01	17-Lobamaba	17-002-01	2019-08-28	17	17	2019-08-28		1
17-003-01	17-Lobamaba	17-003-01	2019-08-28	17	17	2019-08-28		1
17-004-01	17-Lobamaba	17-004-01	2019-09-10	17		2019-09-10		1
17-005-01	17-Lobamaba	17-005-01	2019-09-10	17		2019-09-10		1
17-006-01	17-Lobamaba	17-006-01	2019-09-10	17		2019-09-10		1
17-007-01	17-Lobamaba	17-007-01	2019-09-10	17		2019-09-10		1
17-008-01	17-Lobamaba	17-008-01	2018-02-07	17	17	2018-02-06		88	Lost to follow	Child transferred to Sibovu clinic which is none study site
17-009-01	17-Lobamaba	17-009-01	2019-09-10	17		2019-09-10		1
17-009-02	17-Lobamaba	17-009-02	2019-09-10	17		2019-09-10		1
17-010-01	17-Lobamaba	17-010-01	2019-09-10	17		2019-09-10		1
17-011-01	17-Lobamaba	17-011-01	2019-09-10	17		2019-09-10		1
17-012-01	17-Lobamaba	17-012-01	2019-09-10	17		2019-09-10		1
17-013-01	17-Lobamaba	17-013-01	2019-04-10	17	17	2019-09-10		1		Was followed up through another HIV -ve caregiver
17-014-01	17-Lobamaba	17-014-01	2019-09-10	17		2019-09-10		1
17-015-01	17-Lobamaba	17-015-01	2019-09-10	17		2019-09-10		1
17-016-01	17-Lobamaba	17-016-01	2019-09-10	17		2019-09-10		1		15 months
17-017-01	17-Lobamaba	17-017-01	2019-02-07	17	16	2019-02-07		4
17-018-01	17-Lobamaba	17-018-01	2019-09-10	17		2019-09-10		1		15 months
17-019-01	17-Lobamaba	17-019-01	2019-09-10	17		2019-09-10		1		15 months
17-020-01	17-Lobamaba	17-020-01	2019-09-10	17		2019-09-10		1
17-021-01	17-Lobamaba	17-021-01	2019-09-10	17		2019-09-10		1		15 months
17-022-01	17-Lobamaba	17-022-01	2019-09-30	17		2019-07-30		1		15 months
17-023-01	17-Lobamaba	17-023-01	2019-09-10	17		2019-09-10		1		15 Months
17-024-01	17-Lobamaba	17-024-01	2019-09-10	17		2019-09-10		1		15 months
17-025-01	17-Lobamaba	17-025-01	2019-09-10	17		2019-09-10		1		15 months
17-026-01	17-Lobamaba	17-026-01	2019-09-30	17		2019-07-30		1		Exceeded 15 months
17-027-01	17-Lobamaba	17-027-01	2019-09-10	17		2019-08-10		1
17-027-02	17-Lobamaba	17-027-02	2019-09-10	17		2019-09-10		1		15
17-028-01	17-Lobamaba	17-028-01	2019-09-10	17		2019-09-10		1
17-028-02	17-Lobamaba	17-028-02	2019-09-10	17		2019-09-10		1
17-028-03	17-Lobamaba	17-028-03	2019-09-10	17		2019-09-10		1
17-029-01	17-Lobamaba	17-029-01	2019-09-30	17		2019-09-30		1
17-030-01	17-Lobamaba	17-030-01	2019-09-30	17		2019-09-30		1
17-031-01	17-Lobamaba	17-031-01	2019-07-18	17	17	2019-07-16		3
17-032-01	17-Lobamaba	17-032-01	2019-09-30	17		2019-09-30		1
18-001-01	18-Mbabane	18-001-01	2019-09-10	18		2019-09-10		1
18-002-01	18-Mbabane	18-002-01	2019-09-10	18		2019-09-10		1
18-003-01	18-Mbabane	18-003-01	2019-04-09	18	16	2019-01-31		3
18-004-01	18-Mbabane	18-004-01	2019-09-10	18		2019-09-10		1
18-004-02	18-Mbabane	18-004-02	2019-09-10	18		2019-09-10		1
18-005-01	18-Mbabane	18-005-01	2018-06-06	18	18	2018-06-06		88	Participants relocated and transferred out to a non- study site.
18-006-01	18-Mbabane	18-006-01	2019-09-10	18		2019-09-10		1
18-007-01	18-Mbabane	18-007-01	2019-09-10	18		2019-09-10		1
18-008-01	18-Mbabane	18-008-01	2019-09-10	18		2019-09-10		1
18-009-01	18-Mbabane	18-009-01	2018-12-20	18		2019-09-10		88	Lost to follo up
18-010-01	18-Mbabane	18-010-01	2019-06-05	18	16	2019-06-05		3
18-011-01	18-Mbabane	18-011-01	2019-09-10	18		2019-09-10		1
18-012-01	18-Mbabane	18-012-01	2019-09-10	18		2019-09-10		1
18-013-01	18-Mbabane	18-013-01	2019-09-10	18		2019-09-10		1
18-014-01	18-Mbabane	18-014-01	2019-09-10	18		2019-09-10		1
18-015-01	18-Mbabane	18-015-01	2019-09-10	18		2019-09-10		1
18-016-01	18-Mbabane	18-016-01	2019-09-10	18		2019-09-10		1
18-017-01	18-Mbabane	18-017-01	2019-06-05	18	16	2019-06-05		3
18-018-01	18-Mbabane	18-018-01	2019-09-10	18		2019-09-10		1
18-019-01	18-Mbabane	18-019-01	2019-09-10	18		2019-09-10		1
18-020-01	18-Mbabane	18-020-01	2019-09-10	18		2019-09-10		1		15 months
18-021-01	18-Mbabane	18-021-01	2019-09-30	18		2019-09-30		1
18-022-01	18-Mbabane	18-022-01	2019-09-30	18		2019-09-30		1
18-023-01	18-Mbabane	18-023-01	2019-01-04	18	16	2019-01-04		3
18-024-01	18-Mbabane	18-024-01	2019-09-10	18		2019-09-10		1
18-025-01	18-Mbabane	18-025-01	2019-09-10	18		2019-09-10		1		15 months
18-026-01	18-Mbabane	18-026-01	2019-09-10	18		2019-09-10		1		15 Months
18-027-01	18-Mbabane	18-027-01	2019-09-10	18		2019-09-10		1
18-028-01	18-Mbabane	18-028-01	2019-09-30	18		2019-09-30		1		Exceeded 18 months
18-029-01	18-Mbabane	18-029-01	2019-09-10	18		2019-09-10		1		15 Months
18-030-01	18-Mbabane	18-030-01	2019-09-10	18		2019-09-10		1
18-031-01	18-Mbabane	18-031-01	2019-09-30	18		2019-07-30		1		15 months
18-032-01	18-Mbabane	18-032-01	2019-09-10	18		2019-09-10		1		12 months
18-033-01	18-Mbabane	18-033-01	2019-09-10	18		2019-09-10		1		12 Months
