# Supplementary material for: A randomized controlled trial evaluating the effects of a family-centered HIV care model on viral suppression and retention in care of HIV-positive children in Eswatini
Source: PLoS One. 2021 Aug 24;16(8):e0256256. doi: 10.1371/journal.pone.0256256 (PMC8384179; doi:10.1371/journal.pone.0256256)
Supplement: S1 Dataset — (ZIP) [file pone.0256256.s004.zip › S4 Datasets/CVLR Final Data (Long).xlsx]

## Sheet: label
Variable	Variable Label	Variable Type	Variable code	Variable Code Description
CVLTF_S	Subject ID	text
CVLTF_ST	Site	text
CVLRF_PN	Participant Number:	text
CVLRF_H1	Visit date:	date		dd/mm/yyyy
CVLRF_H2	Visit Type:	single-select	1	Enrollment
			2	6 month visit
			3	12 month visit
			4	18 month visit
			5	Ad hoc visit
CVLRF_H3	Site ID:	number
CVLRF_H4	Interviewer ID:	number
CVLRF_1	1. Date study-specific viral load sample was collected?	date		dd/mm/yyyy
CVLRF_2	2. What is the result of the study-specific HIV viral load test?	number
CVLRF_Comm	Comment:	longtext

## Sheet: data
CVLRF_S	CVLRF_ST	CVLRF_PN	CVLRF_H1	CVLRF_H2	CVLRF_H3	CVLRF_H4	CVLRF_1	CVLRF_2	CVLRF_Comm
14-061-01	14-Pigg's Peak	14-061-01	2018-08-23	14	12	1	2018-07-07	19
12-034-01	12-Horo	12-034-01	2018-05-30	12	12	1	2018-04-07	16574	Viral load log value: 4.22copies/ml
13-025-01	13-Mangweni	13-025-01	2018-03-07	13	13	1	2018-02-05	19
18-001-01	18-Mbabane	18-001-01	2018-02-20	18	18	1	2018-02-20	2107
14-009-01	14-Pigg's Peak	14-009-01	2018-03-12	14	14	1	2018-02-12	3286
16-014-01	16-Dvokolwalo	16-014-01	2017-11-04	16	16	1	2017-11-04	19
11-008-01	11-Emkhuzweni	11-008-01	2018-11-13	11	11	1	2017-10-07	399	The actual result is lower than detectable limit.
17-008-01	17-Lobamaba	17-008-01	2017-11-18	17	17	1	2017-11-18	927
16-053-01	16-Dvokolwalo	16-053-01	2018-07-12	16	16	1	2018-06-14	19
17-010-01	17-Lobamaba	17-010-01	2018-03-07	17	17	1	2018-02-02	19
16-036-01	16-Dvokolwalo	16-036-01	2018-03-08	16	16	1	2018-01-04	19
16-032-01	16-Dvokolwalo	16-032-01	2018-03-08	16	16	1	2017-02-26	19
17-005-01	17-Lobamaba	17-005-01	2017-10-21	17	17	1	2017-10-21	19
14-045-01	14-Pigg's Peak	14-045-01	2018-04-25	14	14	1	2018-03-12	19
15-013-01	15-Bhalekani	15-013-01	2018-11-14	15	13	1	2018-02-21	43871
15-014-01	15-Bhalekani	15-014-01	2018-03-07	15	15	1	2017-12-19	19
14-060-01	14-Pigg's Peak	14-060-01	2018-08-23	14	12	1	2018-06-26	16266	Viral load log value: 4.21
15-037-01	15-Bhalekani	15-037-01	2018-07-11	15	15	1	2018-06-20	19
15-034-01	15-Bhalekani	15-034-01	2018-06-14	15	15	1	2018-05-07	19
13-031-01	13-Mangweni	13-031-01	2018-04-13	13	13	1	2018-02-20	19
17-029-01	17-Lobamaba	17-029-01	2018-05-24	17	17	1	2018-04-05	19
15-024-01	15-Bhalekani	15-024-01	2018-04-13	15	15	1	2018-03-07	19
14-041-01	14-Pigg's Peak	14-041-01	2018-04-25	14	14	1	2018-02-27	19
15-039-01	15-Bhalekani	15-039-01	2018-08-22	15	15	1	2018-07-02	19
15-038-01	15-Bhalekani	15-038-01	2018-10-03	15	13	1	2018-08-04	19
14-059-01	14-Pigg's Peak	14-059-01	2018-08-23	14	12	1	2018-06-26	19
14-056-01	14-Pigg's Peak	14-056-01	2018-08-23	14	12	1	2018-06-26	4541	Viral load log value: 3.66
14-058-01	14-Pigg's Peak	14-058-01	2018-08-23	14	12	1	2018-06-26	31617	Viral load log value: 4.50
14-057-01	14-Pigg's Peak	14-057-01	2018-08-23	14	12	1	2018-06-26	19
15-036-01	15-Bhalekani	15-036-01	2018-07-11	15	15	1	2018-06-08	5413
14-055-01	14-Pigg's Peak	14-055-01	2018-08-07	14	12	1	2018-05-31	3065	Viral load log value: 3.49
14-054-01	14-Pigg's Peak	14-054-01	2018-08-07	14	12	1	2018-05-30	19
14-053-01	14-Pigg's Peak	14-053-01	2018-06-13	14	14	1	2018-05-22	19
15-035-01	15-Bhalekani	15-035-01	2018-06-14	15	15	1	2018-05-17	19
17-032-01	17-Lobamaba	17-032-01	2018-06-11	17	17	1	2018-05-17	19
14-051-01	14-Pigg's Peak	14-051-01	2018-08-07	14	12	1	2018-06-02	2433	Viral load log value: 3.39
14-052-01	14-Pigg's Peak	14-052-01	2018-06-13	14	14	1	2018-05-08	1523
15-023-02	15-Bhalekani	15-023-02	2018-06-14	15	15	1	2018-05-17	19
14-050-01	14-Pigg's Peak	14-050-01	2018-06-13	14	14	1	2018-05-05	300625
14-049-01	14-Pigg's Peak	14-049-01	2018-08-07	14	12	1	2018-06-02	475	Viral load log value: 2.68
15-033-01	15-Bhalekani	15-033-01	2018-06-14	15	15	1	2018-04-25	19
14-048-01	14-Pigg's Peak	14-048-01	2018-05-30	14	14	1	2018-04-24	19
15-032-01	15-Bhalekani	15-032-01	2018-05-29	15	15	1	2018-04-23	19
17-030-01	17-Lobamaba	17-030-01	2018-05-24	17	17	1	2018-04-21	19
13-027-01	13-Mangweni	13-027-01	2018-04-13	13	13	1	2018-02-12	19
15-031-01	15-Bhalekani	15-031-01	2018-07-11	15	15	1	2018-06-06	19
15-030-01	15-Bhalekani	15-030-01	2018-05-29	15	15	1	2018-03-28	19
14-047-01	14-Pigg's Peak	14-047-01	2018-05-30	14	14	1	2018-03-27	19
14-046-01	14-Pigg's Peak	14-046-01	2018-05-30	14	14	1	2018-04-24	19
16-046-01	16-Dvokolwalo	16-046-01	2018-05-30	16	16	1	2018-05-30	19
13-033-01	13-Mangweni	13-033-01	2018-06-02	13	13	1	2018-03-28	19
15-029-01	15-Bhalekani	15-029-01	2018-06-14	15	15	1	2018-05-17	19
15-028-01	15-Bhalekani	15-028-01	2018-04-13	15	15	1	2018-03-15	19
17-026-01	17-Lobamaba	17-026-01	2018-05-24	17	17	1	2018-03-14	19
15-027-01	15-Bhalekani	15-027-01	2018-04-13	15	15	1	2018-03-14	25770
15-026-01	15-Bhalekani	15-026-01	2018-04-13	15	15	1	2018-03-12	19
15-025-01	15-Bhalekani	15-025-01	2018-04-13	15	15	1	2018-03-10	19
17-022-01	17-Lobamaba	17-022-01	2018-04-16	17	17	1	2018-03-05	257542
14-044-01	14-Pigg's Peak	14-044-01	2018-04-25	14	14	1	2018-03-06	19
14-043-01	14-Pigg's Peak	14-043-01	2018-04-25	14	14	1	2018-03-06	19
18-028-01	18-Mbabane	18-028-01	2018-03-03	18	18	1	2018-03-03	19
15-023-01	15-Bhalekani	15-023-01	2018-04-13	15	15	1	2018-02-28	19
14-040-01	14-Pigg's Peak	14-040-01	2018-05-30	14	14	1	2018-03-27	2513
14-039-01	14-Pigg's Peak	14-039-01	2018-04-25	14	14	1	2018-02-27	19
15-022-01	15-Bhalekani	15-022-01	2018-05-29	15	15	1	2018-04-13	400
18-022-01	18-Mbabane	18-022-01	2018-02-20	18	18	1	2018-02-20	19
15-020-02	15-Bhalekani	15-020-02	2018-03-07	15	15	1	2018-02-10	400
15-020-01	15-Bhalekani	15-020-01	2018-03-07	15	15	1	2018-02-10	19
14-037-01	14-Pigg's Peak	14-037-01	2018-03-12	14	14	1	2018-02-13	19
13-022-01	13-Mangweni	13-022-01	2018-03-07	13	13	1	2018-02-03	19
13-021-01	13-Mangweni	13-021-01	2018-03-09	13	13	1	2018-02-03	5544
15-018-01	15-Bhalekani	15-018-01	2018-04-13	15	15	1	2018-03-19	4058
13-026-01	13-Mangweni	13-026-01	2018-03-07	13	13	1	2018-02-07	536
15-019-01	15-Bhalekani	15-019-01	2018-03-07	15	15	1	2018-02-06	19
13-024-01	13-Mangweni	13-024-01	2018-03-09	13	13	1	2018-02-03	19
18-021-01	18-Mbabane	18-021-01	2018-02-06	18	18	1	2018-02-06	19
15-017-01	15-Bhalekani	15-017-01	2018-03-07	15	15	1	2018-01-18	19
15-009-01	15-Bhalekani	15-009-01	2018-01-16	15	15	1	2017-12-04	3570
15-006-01	15-Bhalekani	15-006-01	2017-12-06	15	15	1	2017-10-23	878348
15-011-01	15-Bhalekani	15-011-01	2018-01-16	15	15	1	2017-11-28	19
15-010-01	15-Bhalekani	15-010-01	2018-01-16	15	15	1	2017-12-11	164565
15-004-01	15-Bhalekani	15-004-01	2017-12-06	15	15	1	2017-10-17	19
15-002-01	15-Bhalekani	15-002-01	2017-12-15	15	15	1	2017-10-26	19
18-019-01	18-Mbabane	18-019-01	2018-01-23	18	18	1	2018-01-23	19
15-015-01	15-Bhalekani	15-015-01	2018-03-07	15	15	1	2018-01-15	43871
16-012-02	16-Dvokolwalo	16-012-02	2017-11-13	16	16	1	2017-11-13	19
18-024-01	18-Mbabane	18-024-01	2018-02-27	18	18	1	2018-02-27	1656
14-007-01	14-Pigg's Peak	14-007-01	2018-03-12	14	14	1	2018-01-09	19
11-026-01	11-Emkhuzweni	11-026-01	2018-03-09	11	11	1	2018-01-02	399	Result is lower than detectable limit.
14-019-01	14-Pigg's Peak	14-019-01	2018-01-10	14	14	1	2017-12-12	19
18-015-01	18-Mbabane	18-015-01	2017-11-21	18	18	1	2017-11-21	19
18-002-01	18-Mbabane	18-002-01	2017-10-03	18	18	1	2017-10-31	19
14-003-01	14-Pigg's Peak	14-003-01	2017-11-08	14	14	1	2017-10-10	19
15-016-01	15-Bhalekani	15-016-01	2018-03-07	15	15	1	2018-02-10	19
11-018-01	11-Emkhuzweni	11-018-01	2018-01-12	11	11	1	2017-12-11	66589
16-020-02	16-Dvokolwalo	16-020-02	2017-11-18	16	16	1	2017-11-18	19
18-003-01	18-Mbabane	18-003-01	2017-10-10	18	18	1	2017-10-10	19
18-012-01	18-Mbabane	18-012-01	2017-11-07	18	18	1	2017-11-07	19
11-051-01	11-Emkhuzweni	11-051-01	2018-07-10	11	11	1	2018-05-31	399	The actual result is lower than detectable limit
11-048-01	11-Emkhuzweni	11-048-01	2018-06-12	11	11	1	2018-05-08	399	The actual result is lower than detectable limit.
16-021-01	16-Dvokolwalo	16-021-01	2017-11-21	16	16	1	2017-11-21	19
13-044-01	13-Mangweni	13-044-01	2018-08-20	13	13	1	2018-07-07	19
11-058-01	11-Emkhuzweni	11-058-01	2018-08-22	11	11	1	2018-07-07	1597
11-057-01	11-Emkhuzweni	11-057-01	2018-08-22	11	11	1	2018-07-07	19	The actual result is lower than detectable limit.
11-056-01	11-Emkhuzweni	11-056-01	2018-08-22	11	11	1	2018-07-07	399	The actual result is lower than detectable limit.
11-055-01	11-Emkhuzweni	11-055-01	2018-08-22	11	11	1	2018-06-28	861
12-040-01	12-Horo	12-040-01	2018-08-17	12	12	1	2018-06-25	19
12-039-01	12-Horo	12-039-01	2018-07-11	12	12	1	2018-06-18	31970	Viral load log value: 4.50 Log (copies/mL)
12-038-01	12-Horo	12-038-01	2018-07-11	12	12	1	2018-06-14	19
11-054-01	11-Emkhuzweni	11-054-01	2018-07-10	11	11	1	2018-06-05	399	The actual result is lower than detectable limit
11-053-01	11-Emkhuzweni	11-053-01	2018-07-10	11	11	1	2018-06-12	399	The actual result is lower than detectable limit
11-052-01	11-Emkhuzweni	11-052-01	2018-07-10	11	11	1	2018-06-02	399	The actual result is lower than detectable limit
11-050-01	11-Emkhuzweni	11-050-01	2018-07-10	11	11	1	2018-05-30	399	The actual result is lower than detectable limit
13-042-01	13-Mangweni	13-042-01	2019-01-09	13	13	1	2018-05-09	19	Lower than detectable limit
16-051-01	16-Dvokolwalo	16-051-01	2018-05-07	16	16	1	2018-05-07	19
11-030-01	11-Emkhuzweni	11-030-01	2018-03-09	11	11	1	2018-01-11	399	The actual result is lower than detectable limit.
18-004-01	18-Mbabane	18-004-01	2017-10-18	18	18	1	2017-10-17	19
16-056-01	16-Dvokolwalo	16-056-01	2018-09-08	16	13	1	2018-06-30	19
11-049-01	11-Emkhuzweni	11-049-01	2018-07-10	11	11	1	2018-05-21	399	The actual result is lower than detectable limit
12-036-01	12-Horo	12-036-01	2018-06-13	12	12	1	2018-05-07	646	Viral load log value : 2.81 Log (copies/mL).
11-047-01	11-Emkhuzweni	11-047-01	2018-06-12	11	11	1	2018-05-07	399	The actual result is lower than detectable limit.
11-046-01	11-Emkhuzweni	11-046-01	2018-06-12	11	11	1	2018-05-07	399	The actual result is lower than detectable limit.
11-045-01	11-Emkhuzweni	11-045-01	2018-06-12	11	11	1	2018-05-03	399	Result is lower than detectable limit.
13-041-01	13-Mangweni	13-041-01	2018-06-14	13	13	1	2018-04-26	19
13-040-01	13-Mangweni	13-040-01	2018-06-14	13	13	1	2018-04-24	19
11-043-01	11-Emkhuzweni	11-043-01	2018-05-24	11	11	1	2018-04-17	399	The actual result is lower than detectable limit.
11-042-01	11-Emkhuzweni	11-042-01	2018-05-24	11	11	1	2018-04-16	399	The actual result is lower than detectable limit.
13-034-01	13-Mangweni	13-034-01	2018-06-02	13	13	1	2018-03-26	19
13-032-01	13-Mangweni	13-032-01	2018-06-02	13	13	1	2018-03-12	19
11-041-01	11-Emkhuzweni	11-041-01	2018-05-24	11	11	1	2018-04-12	399	The actual result is lower than detectable limit.
13-035-01	13-Mangweni	13-035-01	2018-06-02	13	13	1	2018-03-28	19
13-036-01	13-Mangweni	13-036-01	2018-06-02	13	13	1	2018-03-28	19
13-038-01	13-Mangweni	13-038-01	2019-02-27	13	11	1	2018-04-07	399	The actual result is lower than detectable limit.
11-040-01	11-Emkhuzweni	11-040-01	2018-05-24	11	11	1	2018-04-09	399	The actual result is lower than detectable limit.
13-037-01	13-Mangweni	13-037-01	2019-03-04	13	16	1	2018-04-07	19	The actual result is lower than detectable limit.
12-035-01	12-Horo	12-035-01	2018-05-30	12	12	1	2018-03-27	19
11-038-01	11-Emkhuzweni	11-038-01	2018-05-24	11	11	1	2018-03-22	399	The actual result is lower than detectable limit.
11-037-01	11-Emkhuzweni	11-037-01	2018-05-24	11	11	1	2018-03-22	399	The actual result is lower than detectable limit.
13-030-01	13-Mangweni	13-030-01	2018-04-13	13	13	1	2018-03-12	19
13-029-01	13-Mangweni	13-029-01	2018-04-13	13	13	1	2018-03-05	3919
12-033-01	12-Horo	12-033-01	2018-04-25	12	12	1	2018-01-03	19
11-036-01	11-Emkhuzweni	11-036-01	2018-04-23	11	11	1	2018-03-03	399	The actual result is lower than detectable limit.
12-032-01	12-Horo	12-032-01	2018-04-25	12	12	1	2018-01-03	19
12-031-01	12-Horo	12-031-01	2018-04-25	12	12	1	2018-01-03	19
16-039-01	16-Dvokolwalo	16-039-01	2018-05-05	16	16	1	2018-02-17	19
11-035-01	11-Emkhuzweni	11-035-01	2018-04-23	11	11	1	2018-02-28	487
11-034-01	11-Emkhuzweni	11-034-01	2018-04-23	11	11	1	2018-02-21	6767
12-030-01	12-Horo	12-030-01	2018-04-25	12	12	1	2018-03-14	26198
12-029-01	12-Horo	12-029-01	2018-04-25	12	12	1	2018-02-14	19
14-021-01	14-Pigg's Peak	14-021-01	2018-03-12	14	14	1	2018-02-13	19	Result received was <400 copies. However the system would not accept this range hence I entered the 19 which is an indicative of a lower than detectable result because the reference range given on this result was 400-10000000
13-020-01	13-Mangweni	13-020-01	2018-03-07	13	13	1	2018-02-03	3952
13-028-01	13-Mangweni	13-028-01	2018-04-13	12	13	1	2018-02-12	19
14-036-01	14-Pigg's Peak	14-036-01	2018-03-12	14	14	1	2018-02-06	544
12-028-02	12-Horo	12-028-02	2018-03-07	12	12	1	2018-02-06	19
12-028-01	12-Horo	12-028-01	2018-03-07	12	12	1	2018-02-06	19
11-033-01	11-Emkhuzweni	11-033-01	2018-03-09	11	11	1	2018-02-03	399	The actual result is lower than detectable limit.
12-021-01	12-Horo	12-021-01	2018-03-07	12	12	1	2017-12-20	19
12-027-01	12-Horo	12-027-01	2018-03-07	12	12	1	2018-01-22	19
11-032-01	11-Emkhuzweni	11-032-01	2018-03-09	11	11	1	2018-02-07	104273	Result is 104 273 copies/ mL, log value is 5.02 copies/mL.
12-026-01	12-Horo	12-026-01	2018-03-07	12	12	1	2018-01-16	19
12-024-01	12-Horo	12-024-01	2018-03-07	12	12	1	2018-01-08	19
12-023-01	12-Horo	12-023-01	2018-03-07	12	12	1	2018-01-04	19
12-022-01	12-Horo	12-022-01	2018-03-07	12	12	1	2017-12-21	19
12-019-01	12-Horo	12-019-01	2018-03-07	12	12	1	2017-12-19	3400
12-020-01	12-Horo	12-020-01	2018-03-07	12	12	1	2017-12-20	19
11-022-01	11-Emkhuzweni	11-022-01	2018-01-12	11	11	1	2017-12-14	399	The actual result is lower than detectable limit.
12-017-01	12-Horo	12-017-01	2018-01-10	12	12	1	2017-12-12	19
12-016-01	12-Horo	12-016-01	2018-01-10	12	12	1	2017-12-11	19
12-015-01	12-Horo	12-015-01	2018-01-10	12	12	1	2017-12-05	19
11-015-01	11-Emkhuzweni	11-015-01	2018-01-12	11	11	1	2017-11-29	2230
12-010-01	12-Horo	12-010-01	2017-12-04	12	12	1	2017-11-04	19
16-054-01	16-Dvokolwalo	16-054-01	2018-07-12	16	16	1	2018-06-14	19
16-052-01	16-Dvokolwalo	16-052-01	2018-05-07	16	16	1	2018-05-07	3072
16-050-01	16-Dvokolwalo	16-050-01	2018-04-30	16	16	1	2018-04-30	19
16-048-01	16-Dvokolwalo	16-048-01	2018-04-30	16	16	1	2018-04-30	19
16-047-01	16-Dvokolwalo	16-047-01	2018-04-23	16	16	1	2018-04-23	19
16-045-01	16-Dvokolwalo	16-045-01	2018-05-05	16	16	1	2018-03-16	5188
16-044-01	16-Dvokolwalo	16-044-01	2018-05-05	16	16	1	2018-03-16	19
16-041-01	16-Dvokolwalo	16-041-01	2018-05-05	16	16	1	2018-03-06	19
12-018-01	12-Horo	12-018-01	2018-01-10	12	12	1	2017-12-13	19
12-014-01	12-Horo	12-014-01	2018-01-10	12	12	1	2017-12-04	19
12-013-01	12-Horo	12-013-01	2018-01-10	12	12	1	2017-12-04	19
12-012-01	12-Horo	12-012-01	2018-01-10	12	12	1	2017-12-04	9841
12-005-01	12-Horo	12-005-01	2017-12-06	12	12	1	2017-10-07	19
12-011-01	12-Horo	12-011-01	2017-12-04	12	12	1	2017-11-06	19
12-006-01	12-Horo	12-006-01	2017-12-06	12	12	1	2017-10-07	19
12-008-01	12-Horo	12-008-01	2017-12-06	12	12	1	2017-10-24	19
12-007-01	12-Horo	12-007-01	2017-12-06	12	12	1	2017-10-07	19
12-009-01	12-Horo	12-009-01	2017-12-06	12	12	1	2017-10-26	19
14-032-01	14-Pigg's Peak	14-032-01	2018-03-12	14	14	1	2018-02-03	19
14-024-01	14-Pigg's Peak	14-024-01	2018-03-12	14	14	1	2017-12-19	19
14-020-01	14-Pigg's Peak	14-020-01	2018-04-25	14	14	1	2018-03-13	19
14-034-01	14-Pigg's Peak	14-034-01	2018-03-12	14	14	1	2018-02-03	3416
14-033-01	14-Pigg's Peak	14-033-01	2018-03-12	14	14	1	2018-01-23	19
14-023-01	14-Pigg's Peak	14-023-01	2018-03-12	14	14	1	2017-12-19	1114
16-018-01	16-Dvokolwalo	16-018-01	2017-11-18	16	16	1	2017-11-18	19
12-004-01	12-Horo	12-004-01	2017-12-04	12	12	1	2017-11-01	1250
14-035-01	14-Pigg's Peak	14-035-01	2018-03-12	14	14	1	2018-02-26	19
14-005-01	14-Pigg's Peak	14-005-01	2018-03-12	14	14	1	2018-02-03	19
14-004-01	14-Pigg's Peak	14-004-01	2018-03-12	14	14	1	2018-02-03	19
14-031-01	14-Pigg's Peak	14-031-01	2018-04-25	14	14	1	2018-02-20	19
14-030-01	14-Pigg's Peak	14-030-01	2018-03-12	14	14	1	2018-01-17	1210
14-028-01	14-Pigg's Peak	14-028-01	2018-03-12	14	14	1	2018-02-16	19
14-006-01	14-Pigg's Peak	14-006-01	2018-03-12	14	14	1	2018-01-16	19
14-027-01	14-Pigg's Peak	14-027-01	2018-03-12	14	14	1	2018-01-16	19
14-026-01	14-Pigg's Peak	14-026-01	2018-03-12	14	14	1	2018-01-02	19
14-025-01	14-Pigg's Peak	14-025-01	2018-03-12	14	14	1	2018-01-02	19
14-008-01	14-Pigg's Peak	14-008-01	2017-01-10	14	14	1	2017-11-28	19
14-018-01	14-Pigg's Peak	14-018-01	2018-01-10	14	14	1	2017-11-28	19
14-017-01	14-Pigg's Peak	14-017-01	2018-01-10	14	14	1	2017-11-28	35518
14-016-01	14-Pigg's Peak	14-016-01	2018-01-10	14	14	1	2017-11-21	88879
14-015-01	14-Pigg's Peak	14-015-01	2017-11-30	14	14	1	2017-10-31	416
14-014-01	14-Pigg's Peak	14-014-01	2017-11-30	14	14	1	2017-10-31	19
14-013-01	14-Pigg's Peak	14-013-01	2017-11-30	14	14	1	2017-10-31	19
16-017-01	16-Dvokolwalo	16-017-01	2017-11-11	16	16	1	2017-11-11	19
12-001-01	12-Horo	12-001-01	2017-09-28	12	12	1	2017-09-28	19
12-002-01	12-Horo	12-002-01	2017-11-08	12	13	1	2017-10-02	4965
12-003-01	12-Horo	12-003-01	2017-11-08	12	12	1	2017-10-02	19
14-011-01	14-Pigg's Peak	14-011-01	2018-01-10	14	14	1	2017-11-28	9155
14-010-01	14-Pigg's Peak	14-010-01	2018-01-30	14	14	1	2017-10-24	19
14-012-01	14-Pigg's Peak	14-012-01	2018-01-10	14	14	1	2017-11-28	8646
14-002-01	14-Pigg's Peak	14-002-01	2017-10-24	14	14	1	2017-10-26	22224
14-001-01	14-Pigg's Peak	14-001-01	2017-10-24	14	14	1	2017-09-26	19
17-024-01	17-Lobamaba	17-024-01	2018-04-16	17	17	1	2018-03-06	17
18-032-01	18-Mbabane	18-032-01	2018-06-06	18	18	1	2018-06-06	1099
11-010-01	11-Emkhuzweni	11-010-01	2018-11-13	11	11	1	2017-10-10	399	The actual result is lower than detectable limit.
17-027-02	17-Lobamaba	17-027-02	2018-05-24	17	17	1	2018-04-21	19
17-028-01	17-Lobamaba	17-028-01	2018-05-24	17	17	1	2018-03-28	22902
17-028-02	17-Lobamaba	17-028-02	2018-05-24	17	17	1	2018-03-28	14663
17-028-03	17-Lobamaba	17-028-03	2018-05-24	17	17	1	2018-03-28	24943
18-030-01	18-Mbabane	18-030-01	2018-03-26	18	18	1	2018-03-26	7068
17-027-01	17-Lobamaba	17-027-01	2018-05-24	17	17	1	2018-04-21	24069
17-025-01	17-Lobamaba	17-025-01	2018-04-16	17	17	1	2018-03-06	19
18-027-01	18-Mbabane	18-027-01	2018-03-03	18	18	1	2018-03-03	19
18-025-01	18-Mbabane	18-025-01	2018-03-03	18	18	1	2018-03-03	19
17-021-01	17-Lobamaba	17-021-01	2018-04-16	17	17	1	2018-02-28	19
17-009-02	17-Lobamaba	17-009-02	2018-04-16	17	17	1	2018-02-17	2251
17-009-01	17-Lobamaba	17-009-01	2018-04-16	17	17	1	2018-02-17	19
17-020-01	17-Lobamaba	17-020-01	2018-04-16	17	17	1	2018-02-15	19
17-019-01	17-Lobamaba	17-019-01	2018-04-23	17	17	1	2018-02-08	19
17-018-01	17-Lobamaba	17-018-01	2018-04-16	17	17	1	2018-02-17	19
17-016-01	17-Lobamaba	17-016-01	2018-03-07	17	17	1	2018-02-07	901
18-020-01	18-Mbabane	18-020-01	2018-02-03	18	18	1	2018-02-03	19
17-015-01	17-Lobamaba	17-015-01	2018-03-07	17	17	1	2018-03-07	19
17-014-01	17-Lobamaba	17-014-01	2018-03-07	17	17	1	2018-02-01	19
17-012-01	17-Lobamaba	17-012-01	2018-03-07	17	17	1	2018-01-24	19
18-018-01	18-Mbabane	18-018-01	2018-01-16	18	18	1	2018-01-16	19
18-016-01	18-Mbabane	18-016-01	2017-12-05	18	18	1	2018-02-03	19
18-014-01	18-Mbabane	18-014-01	2017-11-21	18	18	1	2017-11-21	1411
18-008-01	18-Mbabane	18-008-01	2017-10-24	18	18	1	2017-10-24	19
18-007-01	18-Mbabane	18-007-01	2017-10-24	18	18	1	2017-10-24	19
17-006-01	17-Lobamaba	17-006-01	2017-10-21	17	17	1	2017-10-21	19
17-023-01	17-Lobamaba	17-023-01	2018-05-24	17	17	1	2018-03-17	19
17-013-01	17-Lobamaba	17-013-01	2018-03-07	17	17	1	2018-01-29	330775
17-011-01	17-Lobamaba	17-011-01	2018-03-07	17	17	1	2018-02-06	19
17-007-01	17-Lobamaba	17-007-01	2017-10-21	17	17	1	2017-10-21	19
17-004-01	17-Lobamaba	17-004-01	2017-10-21	17	17	1	2017-10-21	19
18-033-01	18-Mbabane	18-033-01	2018-06-12	18	18	1	2018-06-12	19
18-029-01	18-Mbabane	18-029-01	2018-03-20	18	18	1	2018-03-20	1776
18-026-01	18-Mbabane	18-026-01	2018-03-03	18	18	1	2018-03-03	19
18-013-01	18-Mbabane	18-013-01	2017-11-21	18	18	1	2017-11-21	467
18-011-01	18-Mbabane	18-011-01	2017-11-04	18	18	1	2017-11-04	19
18-006-01	18-Mbabane	18-006-01	2017-10-17	18	18	1	2017-10-17	400
18-004-02	18-Mbabane	18-004-02	2017-10-17	18	18	1	2017-10-17	21968
16-020-01	16-Dvokolwalo	16-020-01	2017-11-18	16	16	1	2017-11-18	19
16-007-01	16-Dvokolwalo	16-007-01	2017-10-07	16	16	1	2017-10-07	5423
15-001-01	15-Bhalekani	15-001-01	2017-12-15	15	15	1	2017-09-21	342129
16-030-01	16-Dvokolwalo	16-030-01	2018-03-08	16	16	1	2018-02-26	19
14-042-02	14-Pigg's Peak	14-042-02	2018-08-28	14	12	1	2018-04-03	19
16-034-01	16-Dvokolwalo	16-034-01	2018-03-08	16	16	1	2018-01-11	19
16-022-01	16-Dvokolwalo	16-022-01	2017-11-21	16	16	1	2017-11-21	7616
16-012-01	16-Dvokolwalo	16-012-01	2017-11-13	16	16	1	2017-11-13	19
12-037-01	12-Horo	12-037-01	2018-07-11	12	12	1	2018-06-05	3413	Viral load log value : 3.53 Log (copies/mL)
14-029-01	14-Pigg's Peak	14-029-01	2018-03-12	14	14	1	2018-01-16	19
17-031-01	17-Lobamaba	17-031-01	2018-06-11	17	17	1	2018-05-02	366111
13-006-01	13-Mangweni	13-006-01	2017-11-06	13	13	1	2017-11-06	19
14-022-01	14-Pigg's Peak	14-022-01	2018-03-12	14	14	1	2017-12-19	19
16-009-01	16-Dvokolwalo	16-009-01	2017-10-07	16	16	1	2017-10-07	19
16-049-01	16-Dvokolwalo	16-049-01	2018-07-12	16	16	1	2018-04-30	19
18-017-01	18-Mbabane	18-017-01	2018-01-09	18	18	1	2018-01-09	19
16-027-01	16-Dvokolwalo	16-027-01	2018-03-08	16	16	1	2017-12-19	12266
15-012-01	15-Bhalekani	15-012-01	2018-01-16	15	15	1	2017-12-07	19
16-006-01	16-Dvokolwalo	16-006-01	2017-10-03	16	16	1	2017-10-03	218799
17-002-01	17-Lobamaba	17-002-01	2017-10-17	17	17	1	2017-10-17	19
18-010-01	18-Mbabane	18-010-01	2017-10-31	18	18	1	2017-10-31	19
17-003-01	17-Lobamaba	17-003-01	2017-10-18	17	17	1	2017-10-18	15018
17-001-01	17-Lobamaba	17-001-01	2018-01-24	17	17	1	2017-09-14	19
16-040-01	16-Dvokolwalo	16-040-01	2018-05-05	16	16	1	2018-02-17	19
15-003-01	15-Bhalekani	15-003-01	2017-12-15	15	15	1	2017-10-11	19
16-043-01	16-Dvokolwalo	16-043-01	2018-05-05	16	16	1	2018-03-07	19
16-042-01	16-Dvokolwalo	16-042-01	2018-05-05	16	16	1	2018-03-06	19
16-038-01	16-Dvokolwalo	16-038-01	2018-05-05	16	16	1	2018-02-17	19
16-037-01	16-Dvokolwalo	16-037-01	2018-03-08	16	16	1	2018-02-06	1837
16-035-01	16-Dvokolwalo	16-035-01	2018-03-08	16	16	1	2018-01-22	7949
16-033-01	16-Dvokolwalo	16-033-01	2018-03-08	16	16	1	2018-01-10	19
16-031-01	16-Dvokolwalo	16-031-01	2018-03-08	16	16	1	2017-12-22	19
16-025-03	16-Dvokolwalo	16-025-03	2018-03-08	16	16	1	2018-02-26	19
16-029-01	16-Dvokolwalo	16-029-01	2018-03-08	16	16	1	2018-02-26	19
16-028-01	16-Dvokolwalo	16-028-01	2018-03-08	16	16	1	2018-02-26	19
16-026-01	16-Dvokolwalo	16-026-01	2017-12-21	16	16	1	2017-12-21	19
16-025-01	16-Dvokolwalo	16-025-01	2017-12-01	16	16	1	2017-12-01	19
16-025-02	16-Dvokolwalo	16-025-02	2017-12-01	16	16	1	2017-12-01	19
16-024-01	16-Dvokolwalo	16-024-01	2017-11-25	16	16	1	2017-11-25	19
16-023-01	16-Dvokolwalo	16-023-01	2017-11-22	16	16	1	2017-11-22	19
16-019-01	16-Dvokolwalo	16-019-01	2017-11-18	16	16	1	2017-11-18	19
16-001-01	16-Dvokolwalo	16-001-01	2017-10-07	16	16	1	2017-10-07	9877
16-002-01	16-Dvokolwalo	16-002-01	2017-11-09	16	16	1	2017-09-25	1553
16-003-01	16-Dvokolwalo	16-003-01	2017-09-25	16	16	1	2017-09-25	897
16-004-01	16-Dvokolwalo	16-004-01	2017-09-30	16	16	1	2017-09-30	19
16-005-01	16-Dvokolwalo	16-005-01	2017-10-02	16	16	1	2017-10-02	19
16-016-01	16-Dvokolwalo	16-016-01	2017-11-08	16	16	1	2017-11-08	19
16-015-01	16-Dvokolwalo	16-015-01	2017-11-04	16	16	1	2017-11-04	19
16-008-01	16-Dvokolwalo	16-008-01	2017-10-07	16	16	1	2017-10-07	19
16-010-01	16-Dvokolwalo	16-010-01	2017-10-07	16	16	1	2017-10-07	19
16-011-01	16-Dvokolwalo	16-011-01	2017-11-07	16	16	1	2017-10-14	19
16-013-01	16-Dvokolwalo	16-013-01	2017-11-04	16	16	1	2017-11-04	19
15-008-01	15-Bhalekani	15-008-01	2017-12-15	15	15	1	2017-11-06	19
13-010-01	13-Mangweni	13-010-01	2017-12-02	13	13	1	2017-12-02	19
13-023-01	13-Mangweni	13-023-01	2018-04-13	13	13	1	2018-02-19	19
13-015-01	13-Mangweni	13-015-01	2018-03-09	13	13	1	2018-01-24	19
13-005-01	13-Mangweni	13-005-01	2017-11-04	13	13	1	2017-11-04	19
15-005-01	15-Bhalekani	15-005-01	2017-12-06	15	15	1	2017-10-19	19
11-011-01	11-Emkhuzweni	11-011-01	2018-11-13	11	11	1	2017-10-12	399	The actual result is lower than detectable limit.
11-002-01	11-Emkhuzweni	11-002-01	2018-11-13	11	11	1	2017-09-19	399	The actual result is lower than detectable limit.
13-019-01	13-Mangweni	13-019-01	2018-03-07	13	13	1	2018-01-31	48468
13-017-01	13-Mangweni	13-017-01	2018-03-09	13	13	1	2018-01-27	19
13-016-01	13-Mangweni	13-016-01	2018-03-09	13	13	1	2018-01-27	686
13-013-01	13-Mangweni	13-013-01	2018-03-09	13	13	1	2018-01-18	19
13-012-01	13-Mangweni	13-012-01	2018-03-09	13	13	1	2017-12-18	30158
13-007-01	13-Mangweni	13-007-01	2017-11-08	13	13	1	2017-11-08	19
13-009-01	13-Mangweni	13-009-01	2018-01-10	13	13	1	2017-11-30	16086
11-023-01	11-Emkhuzweni	11-023-01	2018-03-09	11	11	1	2017-12-18	399	Result is lower than detectable limit.
13-011-01	13-Mangweni	13-011-01	2018-03-09	13	13	1	2017-12-18	3451
11-017-01	11-Emkhuzweni	11-017-01	2018-01-12	11	11	1	2017-12-01	399	The actual result is lower than detectable limit.
13-003-01	13-Mangweni	13-003-01	2018-03-09	13	13	1	2018-01-29	19
13-008-01	13-Mangweni	13-008-01	2017-11-13	13	13	1	2017-11-13	19
13-002-01	13-Mangweni	13-002-01	2017-10-25	13	13	1	2017-10-25	19
13-001-01	13-Mangweni	13-001-01	2017-10-07	13	13	1	2017-10-07	2712
13-001-02	13-Mangweni	13-001-02	2017-10-07	13	13	1	2017-10-07	19
11-031-01	11-Emkhuzweni	11-031-01	2018-03-09	11	11	1	2018-01-15	555	The result is 555 copies/ mL and log value 2.74 copies/ mL.
11-025-02	11-Emkhuzweni	11-025-02	2018-03-09	11	11	1	2018-01-11	399	The actual result is lower than detectable limit.
11-029-01	11-Emkhuzweni	11-029-01	2018-03-09	11	11	1	2018-01-03	399	Result is lower than detectable limit.
11-028-01	11-Emkhuzweni	11-028-01	2018-03-09	11	11	1	2018-01-02	399	Result is lower than detectable limit.
11-027-01	11-Emkhuzweni	11-027-01	2018-03-09	11	11	1	2018-01-02	399	Result is lower than detectable limit.
11-025-01	11-Emkhuzweni	11-025-01	2018-03-09	11	11	1	2017-12-21	399	The actual result is lower than detectable limit.
11-024-01	11-Emkhuzweni	11-024-01	2018-03-09	11	11	1	2017-12-21	399	Results is lower than detectable limit.
11-020-01	11-Emkhuzweni	11-020-01	2018-01-12	11	11	1	2017-12-11	399	The actual result is lower than detectable limit.
11-019-01	11-Emkhuzweni	11-019-01	2018-01-12	11	11	1	2017-12-11	399	The actual result is lower than detectable limit.
11-016-01	11-Emkhuzweni	11-016-01	2018-01-12	11	11	1	2017-11-30	399	The actual result is lower than detectable limit.
11-014-01	11-Emkhuzweni	11-014-01	2018-01-12	11	11	1	2017-12-01	399	The actual result is lower than detectable limit.
11-013-01	11-Emkhuzweni	11-013-01	2017-12-21	11	11	1	2017-10-18	399	The actual result is <400 copies
11-012-01	11-Emkhuzweni	11-012-01	2017-12-21	11	11	1	2017-10-16	399	The actual result is <400 copies
11-009-01	11-Emkhuzweni	11-009-01	2018-11-13	11	11	1	2017-10-10	2132
11-007-01	11-Emkhuzweni	11-007-01	2018-07-10	11	11	1	2017-10-07	399	The actual result is lower than detectable limit
11-005-01	11-Emkhuzweni	11-005-01	2018-11-13	11	11	1	2017-10-03	399	The actual result is lower than detectable limit.
11-004-01	11-Emkhuzweni	11-004-01	2018-11-13	11	11	1	2017-09-27	399	The actual result is <400 copies log value is <2.60
11-003-01	11-Emkhuzweni	11-003-01	2018-11-13	11	11	1	2017-09-20	399	The actual result is lower than detectable limit.
11-001-01	11-Emkhuzweni	11-001-01	2018-11-13	11	11	1	2017-09-14	399	The actual result is lower than detectable limit.
11-039-01	11-Emkhuzweni	11-039-01	2018-05-24	11	11	1	2018-04-04	30878
13-014-01	13-Mangweni	13-014-01	2018-03-07	13	13	1	2018-01-23	19
17-017-01	17-Lobamaba	17-017-01	2018-04-23	17	17	1	2018-02-08	63155
14-042-01	14-Pigg's Peak	14-042-01	2018-05-30	14	14	1	2018-04-04	19
13-018-01	13-Mangweni	13-018-01	2018-03-07	13	13	1	2018-01-24	9687
13-004-01	13-Mangweni	13-004-01	2017-11-02	13	13	1	2017-11-02	19
11-021-01	11-Emkhuzweni	11-021-01	2018-01-12	11	11	1	2017-12-13	399	The actual result is lower than detectable limit.
15-021-01	15-Bhalekani	15-021-01	2018-03-07	15	15	1	2018-02-13	31491
12-025-01	12-Horo	12-025-01	2018-03-07	12	12	1	2018-01-16	19
18-023-01	18-Mbabane	18-023-01	2018-03-23	18	18	1	2018-03-28	19
13-039-01	13-Mangweni	13-039-01	2018-06-02	13	13	1	2018-04-16	19
18-005-01	18-Mbabane	18-005-01	2017-10-17	18	18	1	2017-10-17	1366957
16-055-01	16-Dvokolwalo	16-055-01	2018-07-12	16	16	1	2018-06-20	2110
11-044-01	11-Emkhuzweni	11-044-01	2018-06-12	11	11	1	2018-05-02	399	The actual result is lower than detectable limit.
16-033-02	16-Dvokolwalo	16-033-02	2018-03-08	16	16	1	2018-02-01	19
11-006-01	11-Emkhuzweni	11-006-01	2018-11-13	11	11	1	2017-10-04	399	The actual result is lower than detectable limit.
15-007-01	15-Bhalekani	15-007-01	2017-12-06	15	15	1	2017-10-23	2020
14-061-01	14-Pigg's Peak	14-061-01	2019-03-07	14	14	2	2019-02-05	19
12-034-01	12-Horo	12-034-01	2018-10-29	12	14	2	2018-09-01	19	Suppressed
13-025-01	13-Mangweni	13-025-01	2018-09-12	13	13	2	2018-08-04	399	The actual result is lower than detectable limit.
18-001-01	18-Mbabane	18-001-01	2018-08-16	18	16	2	2018-07-03	4783
14-009-01	14-Pigg's Peak	14-009-01	2018-05-30	14	14	2	2018-04-07	19
16-014-01	16-Dvokolwalo	16-014-01	2018-04-28	16	16	2	2018-04-28	19
16-053-01	16-Dvokolwalo	16-053-01	2019-07-12	16		2	2019-05-16	19
17-010-01	17-Lobamaba	17-010-01	2018-12-06	17	16	2	2018-10-08	19
16-036-01	16-Dvokolwalo	16-036-01	2019-03-07	16	13	2	2019-01-29	19
17-005-01	17-Lobamaba	17-005-01	2018-05-24	17	17	2	2018-04-21	19
14-045-01	14-Pigg's Peak	14-045-01	2018-10-30	14	14	2	2018-09-11	19
15-013-01	15-Bhalekani	15-013-01	2018-06-14	15	15	2	2018-05-21	19
15-014-01	15-Bhalekani	15-014-01	2018-10-03	15	13	2	2018-08-14	19
14-060-01	14-Pigg's Peak	14-060-01	2019-07-12	14		2	2019-04-06	9423
15-037-01	15-Bhalekani	15-037-01	2019-03-07	15	13	2	2019-02-13	19
15-034-01	15-Bhalekani	15-034-01	2019-01-30	15	13	2	2018-10-13	19
13-031-01	13-Mangweni	13-031-01	2019-05-15	13	13	2	2018-11-28	19	The actual result is lower than detectable limit.
17-029-01	17-Lobamaba	17-029-01	2018-08-31	17	16	2	2018-08-18	19
15-024-01	15-Bhalekani	15-024-01	2018-10-29	15	13	2	2018-08-29	19
14-041-01	14-Pigg's Peak	14-041-01	2018-10-30	14	14	2	2018-09-11	19
15-039-01	15-Bhalekani	15-039-01	2019-08-21	15	17	2	2019-03-09	19
15-038-01	15-Bhalekani	15-038-01	2019-05-15	15	13	2	2019-03-28	19
14-059-01	14-Pigg's Peak	14-059-01	2019-03-06	14	14	2	2019-01-22	19
14-056-01	14-Pigg's Peak	14-056-01	2019-03-06	14	14	2	2019-01-22	19
14-058-01	14-Pigg's Peak	14-058-01	2019-01-25	14	14	2	2018-12-11	28995	Log 4.46
14-057-01	14-Pigg's Peak	14-057-01	2019-03-06	14	14	2	2018-12-18	19
14-055-01	14-Pigg's Peak	14-055-01	2019-01-25	14	14	2	2018-11-06	399
14-054-01	14-Pigg's Peak	14-054-01	2019-01-25	14	14	2	2018-11-27	19
14-053-01	14-Pigg's Peak	14-053-01	2019-03-06	14	14	2	2019-01-22	19
15-035-01	15-Bhalekani	15-035-01	2019-01-22	15	13	2	2018-11-10	19
17-032-01	17-Lobamaba	17-032-01	2019-01-23	17	16	2	2018-11-17	19
14-051-01	14-Pigg's Peak	14-051-01	2019-01-25	14	14	2	2018-11-03	19
18-031-01	18-Mbabane	18-031-01	2018-12-06	18	16	2	2018-10-06	19
14-052-01	14-Pigg's Peak	14-052-01	2019-01-25	14	14	2	2018-11-13	6284	Log 3.83
15-023-02	15-Bhalekani	15-023-02	2019-01-22	15	13	2	2018-11-10	19
14-050-01	14-Pigg's Peak	14-050-01	2019-01-25	14	14	2	2018-12-01	17598	Log 4.25
14-049-01	14-Pigg's Peak	14-049-01	2019-06-28	14	14	2	2018-12-04	19
15-032-01	15-Bhalekani	15-032-01	2018-10-29	15	13	2	2018-09-09	19
17-030-01	17-Lobamaba	17-030-01	2019-01-23	17	16	2	2018-11-17	19
13-027-01	13-Mangweni	13-027-01	2018-09-12	13	13	2	2018-08-04	2448
15-030-01	15-Bhalekani	15-030-01	2019-01-22	15	13	2	2018-11-22	19
14-047-01	14-Pigg's Peak	14-047-01	2019-01-25	14	14	2	2018-10-30	19
14-046-01	14-Pigg's Peak	14-046-01	2019-01-25	14	14	2	2018-12-11	19
16-046-01	16-Dvokolwalo	16-046-01	2019-03-07	16	13	2	2019-02-09	19
13-033-01	13-Mangweni	13-033-01	2018-12-06	13	13	2	2018-10-06	399	The actual result is lower than detectable limit.
15-029-01	15-Bhalekani	15-029-01	2019-01-22	15	13	2	2018-11-10	19
17-026-01	17-Lobamaba	17-026-01	2018-12-06	17	16	2	2018-10-30	19
15-027-01	15-Bhalekani	15-027-01	2019-01-22	15	13	2	2018-11-14	3974
15-026-01	15-Bhalekani	15-026-01	2018-10-29	15	13	2	2018-09-09	19
15-025-01	15-Bhalekani	15-025-01	2019-03-07	15	13	2	2019-02-09	19
17-022-01	17-Lobamaba	17-022-01	2019-01-23	17	16	2	2018-11-15	399	The actual result is lower than detectable
14-044-01	14-Pigg's Peak	14-044-01	2019-01-25	14	14	2	2018-10-23	19
14-043-01	14-Pigg's Peak	14-043-01	2018-12-14	14	14	2	2018-10-04	19
18-028-01	18-Mbabane	18-028-01	2018-12-06	18	16	2	2018-10-06	400
15-023-01	15-Bhalekani	15-023-01	2018-10-29	15	13	2	2018-08-23	19
14-040-01	14-Pigg's Peak	14-040-01	2019-01-25	14	14	2	2018-10-23	3968	Log 3.60
14-039-01	14-Pigg's Peak	14-039-01	2018-09-11	14	14	2	2018-08-21	19
15-022-01	15-Bhalekani	15-022-01	2018-10-29	15	13	2	2018-08-22	19
18-022-01	18-Mbabane	18-022-01	2018-12-06	17	16	2	2018-10-23	2921
14-038-01	14-Pigg's Peak	14-038-01	2018-09-11	14	12	2	2018-08-21	19
15-020-02	15-Bhalekani	15-020-02	2019-07-12	15		2	2018-08-11	19
15-020-01	15-Bhalekani	15-020-01	2018-10-03	15	13	2	2018-08-11	19
14-037-01	14-Pigg's Peak	14-037-01	2018-09-11	14	14	2	2018-08-14	19
13-022-01	13-Mangweni	13-022-01	2019-01-21	13	13	2	2018-11-03	399	The actual result is lower than detectable limit.
13-021-01	13-Mangweni	13-021-01	2018-12-06	13	13	2	2018-10-17	399	The actual result is <400 copies, log value is <2.60
15-018-01	15-Bhalekani	15-018-01	2018-10-03	15	16	2	2018-08-16	19
13-026-01	13-Mangweni	13-026-01	2019-08-21	13	17	2	2018-09-01	19
15-019-01	15-Bhalekani	15-019-01	2018-10-03	15	13	2	2018-08-14	19
13-024-01	13-Mangweni	13-024-01	2018-09-12	13	13	2	2018-08-04	3490
18-021-01	18-Mbabane	18-021-01	2018-09-04	18	16	2	2018-08-07	19
15-017-01	15-Bhalekani	15-017-01	2018-08-22	15	15	2	2018-07-04	19
15-009-01	15-Bhalekani	15-009-01	2018-07-11	15	15	2	2018-06-06	19
15-006-01	15-Bhalekani	15-006-01	2018-08-22	15	15	2	2018-06-25	19
15-011-01	15-Bhalekani	15-011-01	2018-06-14	15	15	2	2018-05-23	19
15-010-01	15-Bhalekani	15-010-01	2018-07-11	15	15	2	2018-06-27	279202
15-004-01	15-Bhalekani	15-004-01	2018-05-29	15	15	2	2018-03-28	19
15-002-01	15-Bhalekani	15-002-01	2018-05-29	15	15	2	2018-04-23	19
18-019-01	18-Mbabane	18-019-01	2018-12-06	17	16	2	2018-10-06	19
16-012-02	16-Dvokolwalo	16-012-02	2018-05-05	16	16	2	2018-05-05	19
18-024-01	18-Mbabane	18-024-01	2018-12-06	18	16	2	2018-10-06	19
14-007-01	14-Pigg's Peak	14-007-01	2018-05-30	14	14	2	2018-04-07	19
11-026-01	11-Emkhuzweni	11-026-01	2018-09-17	11	11	2	2018-08-20	399	The actual result is lower than detectable limit.
14-019-01	14-Pigg's Peak	14-019-01	2018-08-07	14	12	2	2018-06-03	19
18-015-01	18-Mbabane	18-015-01	2018-05-29	18	18	2	2018-05-29	19
18-002-01	18-Mbabane	18-002-01	2018-03-27	18	18	2	2018-03-27	19
14-003-01	14-Pigg's Peak	14-003-01	2018-08-07	14	12	2	2018-06-18	19
15-016-01	15-Bhalekani	15-016-01	2018-10-03	15	13	2	2018-08-11	19
11-018-01	11-Emkhuzweni	11-018-01	2018-07-10	11	11	2	2018-06-06	186108
16-020-02	16-Dvokolwalo	16-020-02	2018-09-08	16	13	2	2018-07-07	19
18-003-01	18-Mbabane	18-003-01	2018-08-16	18	16	2	2018-07-10	19
18-012-01	18-Mbabane	18-012-01	2019-03-21	18	16	2	2019-01-15	19
11-051-01	11-Emkhuzweni	11-051-01	2019-02-28	11	11	2	2018-11-29	399	The actual result is lower than detectable limit.
11-048-01	11-Emkhuzweni	11-048-01	2019-01-22	11	11	2	2018-11-15	399	The actual result is lower than detectable limit.
16-021-01	16-Dvokolwalo	16-021-01	2018-08-22	16	15	2	2018-07-17	19
13-043-01	13-Mangweni	13-043-01	2019-03-08	13	11	2	2019-02-02	399	The actual result is lower than detectable limit.
13-044-01	13-Mangweni	13-044-01	2019-04-06	13	13	2	2019-03-02	399	The actual value is lower than detectable limit
11-058-01	11-Emkhuzweni	11-058-01	2019-01-22	11	11	2	2018-11-27	399	The actual result is lower than detectable limit.
11-057-01	11-Emkhuzweni	11-057-01	2019-05-14	11	11	2	2019-04-06	399	The actual result is lower than detectable limit.
11-056-01	11-Emkhuzweni	11-056-01	2019-02-28	11	11	2	2019-01-08	399	The actual result is lower than detectable limit.
11-055-01	11-Emkhuzweni	11-055-01	2019-02-28	11	11	2	2019-01-09	399	The actual result is lower than detectable limit.
12-040-01	12-Horo	12-040-01	2019-03-07	12	14	2	2019-01-24	19
12-039-01	12-Horo	12-039-01	2019-01-23	12	14	2	2018-11-28	12506
12-038-01	12-Horo	12-038-01	2019-01-23	12	14	2	2018-11-14	19
11-054-01	11-Emkhuzweni	11-054-01	2019-05-14	11	11	2	2019-03-18	399	The actual result is lower than detectable limit.
11-053-01	11-Emkhuzweni	11-053-01	2019-02-28	11	11	2	2018-11-29	399	The actual result is lower than detectable limit.
11-052-01	11-Emkhuzweni	11-052-01	2019-03-11	11	11	2	2019-02-02	399	The actual result is lower than detectable limit.
11-050-01	11-Emkhuzweni	11-050-01	2019-02-28	11	11	2	2018-12-11	399	The actual result is lower than detectable limit.
13-042-01	13-Mangweni	13-042-01	2019-08-21	13	17	2	2018-12-05	19
11-030-01	11-Emkhuzweni	11-030-01	2018-09-17	11	11	2	2018-08-01	399	The actual result is lower than detectable limit.
18-004-01	18-Mbabane	18-004-01	2018-03-13	18	18	2	2018-03-13	19
16-056-01	16-Dvokolwalo	16-056-01	2019-03-07	16	15	2	2018-12-12	19
11-049-01	11-Emkhuzweni	11-049-01	2019-01-22	11	11	2	2018-11-15	399	The actual result is lower than detectable limit.
12-036-01	12-Horo	12-036-01	2018-12-12	12	14	2	2018-10-08	19
11-047-01	11-Emkhuzweni	11-047-01	2018-10-26	11	11	2	2018-08-28	399	The actual result is lower than detectable limit.
11-046-01	11-Emkhuzweni	11-046-01	2019-01-22	11	11	2	2018-11-14	399	The actual result is lower than detectable limit.
11-045-01	11-Emkhuzweni	11-045-01	2018-12-06	11	11	2	2018-10-17	399	The actual result is lower than detectable limit.
13-041-01	13-Mangweni	13-041-01	2019-01-22	13	13	2	2018-12-12	399	The actual result is lower than detectable limit.
13-040-01	13-Mangweni	13-040-01	2019-01-21	13	13	2	2018-12-05	399	The actual result is lower than detectable limit.
11-043-01	11-Emkhuzweni	11-043-01	2018-12-06	11	11	2	2018-10-08	399	The actual result is lower than detectable limit.
11-042-01	11-Emkhuzweni	11-042-01	2019-01-22	11	11	2	2018-11-22	399	The actual result is lower than detectable limit.
13-032-01	13-Mangweni	13-032-01	2018-12-06	13	13	2	2018-10-30	3569
11-041-01	11-Emkhuzweni	11-041-01	2018-09-17	11	11	2	2018-08-01	399	The actual result is lower than detectable limit.
13-036-01	13-Mangweni	13-036-01	2018-12-06	13	13	2	2018-10-06	399	The actual result is lower than detectable limit.
11-040-01	11-Emkhuzweni	11-040-01	2018-10-26	11	11	2	2018-08-28	399	The actual result is lower than detectable limit.
13-037-01	13-Mangweni	13-037-01	2019-03-08	13	11	2	2019-02-02	399	The actual result is lower than detectable limit.
12-035-01	12-Horo	12-035-01	2018-12-12	12	14	2	2018-10-01	19
11-038-01	11-Emkhuzweni	11-038-01	2019-01-22	11	11	2	2018-11-12	399	The actual result is lower than detectable limit.
11-037-01	11-Emkhuzweni	11-037-01	2019-01-22	11	11	2	2018-11-25	399	The actual result is lower than detectable limit.
13-030-01	13-Mangweni	13-030-01	2018-12-06	13	13	2	2018-10-06	399	The actual result is lower than detectable limit.
13-029-01	13-Mangweni	13-029-01	2018-08-20	13	13	2	2018-07-18	7827
12-033-01	12-Horo	12-033-01	2018-10-29	12	14	2	2018-09-01	19
11-036-01	11-Emkhuzweni	11-036-01	2018-12-06	11	11	2	2018-10-06	399	The actual result is lower than detectable limit.
12-032-01	12-Horo	12-032-01	2018-10-29	12	14	2	2018-09-26	19
12-031-01	12-Horo	12-031-01	2018-10-29	12	14	2	2018-09-12	19
16-039-01	16-Dvokolwalo	16-039-01	2018-10-29	16	13	2	2018-09-10	19
11-035-01	11-Emkhuzweni	11-035-01	2018-09-17	11	11	2	2018-08-01	7859
11-034-01	11-Emkhuzweni	11-034-01	2018-10-26	11	11	2	2018-09-27	93712
12-030-01	12-Horo	12-030-01	2018-09-12	12	12	2	2018-08-16	399
12-029-01	12-Horo	12-029-01	2018-10-29	12	14	2	2018-08-29	19
14-021-01	14-Pigg's Peak	14-021-01	2018-10-30	14	14	2	2018-09-18	19
13-020-01	13-Mangweni	13-020-01	2018-08-20	13	13	2	2018-07-07	19
14-036-01	14-Pigg's Peak	14-036-01	2018-10-30	14	14	2	2018-09-25	19
12-028-02	12-Horo	12-028-02	2018-09-12	12	12	2	2018-08-08	19
12-028-01	12-Horo	12-028-01	2018-10-29	12	14	2	2018-09-01	19
11-033-01	11-Emkhuzweni	11-033-01	2018-08-22	11	11	2	2018-07-03	399	The actual result is lower than detectable limit.
12-021-01	12-Horo	12-021-01	2018-07-11	12	12	2	2018-06-14	19
12-027-01	12-Horo	12-027-01	2018-09-12	12	12	2	2018-08-09	19
11-032-01	11-Emkhuzweni	11-032-01	2018-10-26	11	11	2	2018-09-13	85535
12-026-01	12-Horo	12-026-01	2018-09-12	12	12	2	2018-08-01	19
12-024-01	12-Horo	12-024-01	2018-08-17	12	12	2	2018-07-07	19
12-023-01	12-Horo	12-023-01	2018-09-12	12	12	2	2018-08-27	19
12-022-01	12-Horo	12-022-01	2018-08-17	12	12	2	2018-07-11	19
12-019-01	12-Horo	12-019-01	2018-07-11	12	12	2	2018-06-12	19
12-020-01	12-Horo	12-020-01	2018-07-11	12	12	2	2018-06-18	19
11-022-01	11-Emkhuzweni	11-022-01	2018-08-22	11	11	2	2018-07-16	399	The actual result is lower than detectable limit.
12-017-01	12-Horo	12-017-01	2018-07-11	12	12	2	2018-06-02	19
12-016-01	12-Horo	12-016-01	2018-06-13	12	12	2	2018-05-05	19
12-015-01	12-Horo	12-015-01	2018-07-11	12	12	2	2018-06-18	19
11-015-01	11-Emkhuzweni	11-015-01	2018-07-10	11	11	2	2018-05-30	11175
12-010-01	12-Horo	12-010-01	2018-07-11	12	12	2	2018-06-02	19
16-050-01	16-Dvokolwalo	16-050-01	2019-05-28	16	13	2	2019-03-09	19
16-048-01	16-Dvokolwalo	16-048-01	2019-03-07	16	13	2	2018-12-17	19
16-045-01	16-Dvokolwalo	16-045-01	2019-01-22	16	13	2	2018-10-18	19
16-044-01	16-Dvokolwalo	16-044-01	2018-12-04	16	13	2	2018-10-06	19
16-041-01	16-Dvokolwalo	16-041-01	2019-03-07	16	13	2	2019-02-11	7073
12-018-01	12-Horo	12-018-01	2018-06-13	12	12	2	2018-05-09	19
12-014-01	12-Horo	12-014-01	2018-06-13	12	12	2	2018-05-23	19
12-013-01	12-Horo	12-013-01	2018-08-17	12	12	2	2018-06-27	5625	Viral load log value: 3.75
12-012-01	12-Horo	12-012-01	2018-06-13	12	12	2	2018-05-05	15201	Viral load log value : 4.18 Log (copies/mL).
12-005-01	12-Horo	12-005-01	2018-06-13	12	12	2	2018-05-05	19
12-011-01	12-Horo	12-011-01	2018-08-17	12	12	2	2018-07-06	19
12-006-01	12-Horo	12-006-01	2018-06-13	12	12	2	2018-05-05	19
12-008-01	12-Horo	12-008-01	2018-05-30	12	12	2	2018-03-12	19
12-007-01	12-Horo	12-007-01	2018-06-13	12	12	2	2018-05-05	19
12-009-01	12-Horo	12-009-01	2018-06-13	12	12	2	2018-05-05	19
14-032-01	14-Pigg's Peak	14-032-01	2018-09-11	14	14	2	2018-08-04	19
14-024-01	14-Pigg's Peak	14-024-01	2018-10-30	14	14	2	2018-09-11	19
14-020-01	14-Pigg's Peak	14-020-01	2018-07-05	14	14	2	2018-05-22	19
14-034-01	14-Pigg's Peak	14-034-01	2018-12-14	14	14	2	2018-10-06	19
14-033-01	14-Pigg's Peak	14-033-01	2018-08-07	14	12	2	2018-06-12	19
14-023-01	14-Pigg's Peak	14-023-01	2018-10-30	14	14	2	2018-09-26	1534	Log 3.19
16-018-01	16-Dvokolwalo	16-018-01	2018-04-14	16	16	2	2018-04-14	19
12-004-01	12-Horo	12-004-01	2018-08-17	12	12	2	2018-07-16	502942	Viral load log value: 5.70
14-035-01	14-Pigg's Peak	14-035-01	2018-10-30	14	14	2	2018-08-28	19
14-005-01	14-Pigg's Peak	14-005-01	2018-05-30	14	14	2	2018-04-07	19
14-004-01	14-Pigg's Peak	14-004-01	2018-05-30	14	14	2	2018-04-07	19
14-031-01	14-Pigg's Peak	14-031-01	2018-09-11	14	12	2	2018-08-21	19
14-030-01	14-Pigg's Peak	14-030-01	2018-09-11	14	14	2	2018-08-04	1413	Viral load log value: 3.15
14-028-01	14-Pigg's Peak	14-028-01	2018-08-23	14	12	2	2018-07-24	471	Viral load log value: 2.67
14-006-01	14-Pigg's Peak	14-006-01	2018-09-11	14	14	2	2018-08-04	19
14-027-01	14-Pigg's Peak	14-027-01	2018-10-30	14	14	2	2018-09-01	19
14-026-01	14-Pigg's Peak	14-026-01	2018-10-30	14	14	2	2018-08-28	19
14-025-01	14-Pigg's Peak	14-025-01	2019-01-25	14	14	2	2018-11-27	19
14-008-01	14-Pigg's Peak	14-008-01	2018-05-30	14	14	2	2018-04-07	19
14-018-01	14-Pigg's Peak	14-018-01	2019-07-11	14		2	2018-10-10	19
14-017-01	14-Pigg's Peak	14-017-01	2018-08-23	14	12	2	2018-06-26	19
14-016-01	14-Pigg's Peak	14-016-01	2018-08-23	14	12	2	2018-06-26	45336	Viral load log value: 4.66
14-015-01	14-Pigg's Peak	14-015-01	2018-05-30	14	14	2	2018-04-07	19
14-014-01	14-Pigg's Peak	14-014-01	2018-08-07	14	12	2	2018-06-05	19
14-013-01	14-Pigg's Peak	14-013-01	2018-12-14	14	14	2	2018-10-09	19
16-017-01	16-Dvokolwalo	16-017-01	2018-04-28	16	16	2	2018-04-28	19
12-001-01	12-Horo	12-001-01	2018-05-30	12	12	2	2018-03-27	19
12-002-01	12-Horo	12-002-01	2018-05-30	12	12	2	2018-03-28	5907	Viral load log value: 3.77 copies/ml
12-003-01	12-Horo	12-003-01	2018-05-30	12	12	2	2018-03-29	19
14-011-01	14-Pigg's Peak	14-011-01	2018-05-30	14	14	2	2018-04-17	8506
14-010-01	14-Pigg's Peak	14-010-01	2018-05-30	14	14	2	2018-04-07	19
14-012-01	14-Pigg's Peak	14-012-01	2018-09-11	14	12	2	2018-08-21	13244	Viral load log value:4.12
14-002-01	14-Pigg's Peak	14-002-01	2018-05-30	14	14	2	2018-04-17	18713
14-001-01	14-Pigg's Peak	14-001-01	2018-06-13	14	14	2	2018-05-08	188263
17-024-01	17-Lobamaba	17-024-01	2019-03-21	17	16	2	2019-01-02	19
18-032-01	18-Mbabane	18-032-01	2019-03-21	17	16	2	2019-01-21	19
11-010-01	11-Emkhuzweni	11-010-01	2018-07-10	11	11	2	2018-06-02	399	The actual result is lower than detectable limit
17-027-02	17-Lobamaba	17-027-02	2018-11-01	17	16	2	2018-09-15	19
17-028-01	17-Lobamaba	17-028-01	2018-10-26	18	16	2	2018-09-20	52232
17-028-02	17-Lobamaba	17-028-02	2018-10-26	18	16	2	2018-09-24	28380
17-028-03	17-Lobamaba	17-028-03	2018-11-01	17	16	2	2018-09-24	38587
18-030-01	18-Mbabane	18-030-01	2018-08-07	18	16	2	2018-08-07	2620
17-027-01	17-Lobamaba	17-027-01	2018-11-01	17	16	2	2018-09-15	9599
17-025-01	17-Lobamaba	17-025-01	2018-12-06	17	16	2	2018-10-11	19
18-027-01	18-Mbabane	18-027-01	2018-10-26	18	16	2	2018-09-01	19
18-025-01	18-Mbabane	18-025-01	2018-10-26	18	16	2	2018-09-01	19
17-021-01	17-Lobamaba	17-021-01	2018-11-01	17	16	2	2018-09-26	19
17-009-02	17-Lobamaba	17-009-02	2018-08-18	17	16	2	2018-08-18	5453
17-009-01	17-Lobamaba	17-009-01	2018-08-31	17	16	2	2018-08-18	19
17-020-01	17-Lobamaba	17-020-01	2018-08-31	17	16	2	2018-08-18	651
17-019-01	17-Lobamaba	17-019-01	2018-11-01	17	16	2	2018-09-17	19
17-018-01	17-Lobamaba	17-018-01	2018-08-31	17	16	2	2018-08-18	19
17-016-01	17-Lobamaba	17-016-01	2019-01-23	17	16	2	2018-11-15	36705
17-014-01	17-Lobamaba	17-014-01	2018-08-31	17	16	2	2018-07-26	19
17-012-01	17-Lobamaba	17-012-01	2018-11-01	17	16	2	2018-09-24	19
18-018-01	18-Mbabane	18-018-01	2018-08-16	18	16	2	2018-07-03	19
18-016-01	18-Mbabane	18-016-01	2018-04-04	18	18	2	2018-04-07	19
18-014-01	18-Mbabane	18-014-01	2018-04-17	18	18	2	2018-04-17	19
18-007-01	18-Mbabane	18-007-01	2018-08-16	18	16	2	2018-07-07	19
17-006-01	17-Lobamaba	17-006-01	2018-05-24	17	17	2	2018-04-21	19
17-023-01	17-Lobamaba	17-023-01	2018-11-01	17	16	2	2018-09-15	19
17-011-01	17-Lobamaba	17-011-01	2019-08-21	17	17	2	2018-08-16	19
17-007-01	17-Lobamaba	17-007-01	2018-05-24	17	17	2	2018-04-21	19
17-004-01	17-Lobamaba	17-004-01	2018-05-24	17	17	2	2018-04-17	19
18-033-01	18-Mbabane	18-033-01	2019-03-21	17	16	2	2018-12-18	19
18-026-01	18-Mbabane	18-026-01	2018-08-04	18	16	2	2018-08-04	19
18-013-01	18-Mbabane	18-013-01	2018-06-12	18	18	2	2018-06-12	19
18-006-01	18-Mbabane	18-006-01	2018-03-03	18	18	2	2018-04-07	19
18-004-02	18-Mbabane	18-004-02	2018-03-13	18	18	2	2018-03-13	19
16-020-01	16-Dvokolwalo	16-020-01	2018-09-08	16	13	2	2018-07-07	19
16-007-01	16-Dvokolwalo	16-007-01	2018-09-08	16	13	2	2018-06-27	1303
15-001-01	15-Bhalekani	15-001-01	2018-07-11	15	15	2	2018-04-11	21919
16-030-01	16-Dvokolwalo	16-030-01	2018-09-08	16	13	2	2018-06-22	19
14-042-02	14-Pigg's Peak	14-042-02	2019-07-12	14		2	2018-08-28	19
16-034-01	16-Dvokolwalo	16-034-01	2018-09-08	16	13	2	2018-07-02	19
16-022-01	16-Dvokolwalo	16-022-01	2018-07-12	16	16	2	2018-06-12	7296
16-012-01	16-Dvokolwalo	16-012-01	2018-04-25	16	16	2	2018-05-05	19
15-012-01	15-Bhalekani	15-012-01	2018-07-11	15	15	2	2018-05-30	19
16-006-01	16-Dvokolwalo	16-006-01	2018-04-30	16	16	2	2018-04-30	57699
17-002-01	17-Lobamaba	17-002-01	2018-06-11	17	17	2	2018-04-25	929204
18-010-01	18-Mbabane	18-010-01	2018-05-08	18	18	2	2018-05-08	19
17-003-01	17-Lobamaba	17-003-01	2018-05-24	17	17	2	2018-04-21	19
17-001-01	17-Lobamaba	17-001-01	2018-05-24	17	17	2	2018-03-28	19
16-040-01	16-Dvokolwalo	16-040-01	2019-03-07	16	13	2	2018-12-19	19
15-003-01	15-Bhalekani	15-003-01	2018-07-11	15	15	2	2018-05-28	19
16-043-01	16-Dvokolwalo	16-043-01	2018-10-29	16	13	2	2018-09-10	19
16-042-01	16-Dvokolwalo	16-042-01	2018-10-29	16	13	2	2018-09-27	19
16-038-01	16-Dvokolwalo	16-038-01	2019-03-07	16	13	2	2019-01-09	19
16-037-01	16-Dvokolwalo	16-037-01	2018-09-08	16	13	2	2018-07-14	19
16-035-01	16-Dvokolwalo	16-035-01	2019-01-22	15	13	2	2018-10-30	11419
16-033-01	16-Dvokolwalo	16-033-01	2018-09-08	16	13	2	2018-07-09	19
16-031-01	16-Dvokolwalo	16-031-01	2019-01-22	15	13	2	2018-11-17	19
16-029-01	16-Dvokolwalo	16-029-01	2018-10-29	16	13	2	2018-07-28	19
16-028-01	16-Dvokolwalo	16-028-01	2018-10-29	16	13	2	2018-06-21	19
16-026-01	16-Dvokolwalo	16-026-01	2018-07-12	16	16	2	2018-05-19	19
16-025-01	16-Dvokolwalo	16-025-01	2018-09-08	16	13	2	2018-07-10	19
16-025-02	16-Dvokolwalo	16-025-02	2018-09-08	16	13	2	2018-07-10	19
16-024-01	16-Dvokolwalo	16-024-01	2018-07-12	16	16	2	2018-06-09	19
16-023-01	16-Dvokolwalo	16-023-01	2018-04-14	16	16	2	2018-04-14	19
16-019-01	16-Dvokolwalo	16-019-01	2018-05-05	16	16	2	2018-05-05	19
16-001-01	16-Dvokolwalo	16-001-01	2018-02-27	16	16	2	2018-02-27	19
16-002-01	16-Dvokolwalo	16-002-01	2018-03-07	16	16	2	2018-03-07	19
16-003-01	16-Dvokolwalo	16-003-01	2018-03-12	16	16	2	2018-03-12	3505
16-004-01	16-Dvokolwalo	16-004-01	2018-03-24	16	16	2	2018-03-24	19
16-005-01	16-Dvokolwalo	16-005-01	2018-03-24	16	16	2	2018-03-24	19
16-016-01	16-Dvokolwalo	16-016-01	2019-08-21	16	17	2	2018-03-24	19
16-015-01	16-Dvokolwalo	16-015-01	2018-07-12	16	16	2	2018-06-13	19
16-008-01	16-Dvokolwalo	16-008-01	2018-03-10	16	16	2	2018-03-10	19
16-010-01	16-Dvokolwalo	16-010-01	2018-04-24	16	16	2	2018-04-24	19
16-011-01	16-Dvokolwalo	16-011-01	2018-07-12	16	16	2	2018-04-07	19
16-013-01	16-Dvokolwalo	16-013-01	2018-07-12	16	16	2	2018-05-19	19
15-008-01	15-Bhalekani	15-008-01	2018-07-11	15	15	2	2018-05-28	19
13-010-01	13-Mangweni	13-010-01	2019-08-21	13	17	2	2018-09-01	19
13-023-01	13-Mangweni	13-023-01	2018-10-26	13	13	2	2018-09-07	399	The actual result is lower than detectable limit.
13-005-01	13-Mangweni	13-005-01	2018-09-12	13	13	2	2018-08-04	399	The actual result is lower than detectable limit.
15-005-01	15-Bhalekani	15-005-01	2018-08-22	15	15	2	2018-06-27	19
11-011-01	11-Emkhuzweni	11-011-01	2018-06-12	11	11	2	2018-05-03	399	The actual result is <400 copies, log is <2.60
11-002-01	11-Emkhuzweni	11-002-01	2018-05-24	11	11	2	2018-04-17	399	The actual result is lower than detectable limit.
13-019-01	13-Mangweni	13-019-01	2018-09-12	13	13	2	2018-08-04	18441
13-017-01	13-Mangweni	13-017-01	2018-08-20	13	13	2	2018-06-16	19
13-016-01	13-Mangweni	13-016-01	2018-09-12	13	13	2	2018-08-04	2255
13-013-01	13-Mangweni	13-013-01	2018-08-20	13	13	2	2018-07-07	19
13-012-01	13-Mangweni	13-012-01	2018-08-20	13	13	2	2018-06-15	10308
13-007-01	13-Mangweni	13-007-01	2018-08-20	13	13	2	2018-07-11	19
13-009-01	13-Mangweni	13-009-01	2018-08-20	13	13	2	2018-06-27	21789
11-023-01	11-Emkhuzweni	11-023-01	2018-09-17	11	11	2	2018-08-09	399	The actual result is lower than detectable limit.
13-011-01	13-Mangweni	13-011-01	2018-09-12	13	13	2	2018-08-06	637
11-017-01	11-Emkhuzweni	11-017-01	2018-07-10	11	11	2	2018-06-21	399	The actual result is lower than detectable limit.
13-003-01	13-Mangweni	13-003-01	2018-08-20	13	13	2	2018-06-27	19
13-002-01	13-Mangweni	13-002-01	2019-06-28	13	13	2	2018-07-02	19	Actual viral load lower than detectable limit
13-001-01	13-Mangweni	13-001-01	2018-07-04	13	13	2	2018-04-07	19
13-001-02	13-Mangweni	13-001-02	2018-07-04	13	13	2	2018-04-07	19
11-031-01	11-Emkhuzweni	11-031-01	2018-08-22	11	11	2	2018-07-18	399	The actual result is lower than detectable limit.
11-025-02	11-Emkhuzweni	11-025-02	2018-07-10	11	11	2	2018-06-18	399	The actual result is lower than detectable limit
11-029-01	11-Emkhuzweni	11-029-01	2018-08-22	11	11	2	2018-07-07	399	The actual result is lower than detectable limit.
11-028-01	11-Emkhuzweni	11-028-01	2018-10-26	11	11	2	2018-09-26	399	The actual result is lower than detectable limit.
11-027-01	11-Emkhuzweni	11-027-01	2018-10-26	11	11	2	2018-08-28	399	The actual result is lower than detectable limit.
11-025-01	11-Emkhuzweni	11-025-01	2018-07-10	11	11	2	2018-06-18	399	The actual result is lower than detectable limit.
11-024-01	11-Emkhuzweni	11-024-01	2018-07-10	11	11	2	2018-06-02	399	The actual result is lower than detectable limit
11-020-01	11-Emkhuzweni	11-020-01	2018-06-12	11	11	2	2018-05-08	399	The actual result is lower than detectable limit.
11-019-01	11-Emkhuzweni	11-019-01	2018-08-22	11	11	2	2018-07-09	399	The actual result is lower than detectable limit.
11-016-01	11-Emkhuzweni	11-016-01	2018-07-10	11	11	2	2018-06-11	399	The actual result is lower than detectable limit
11-014-01	11-Emkhuzweni	11-014-01	2018-10-26	11	11	2	2018-09-01	399	The actual result is lower than detectable limit.
11-013-01	11-Emkhuzweni	11-013-01	2018-07-10	11	11	2	2018-06-05	417
11-012-01	11-Emkhuzweni	11-012-01	2018-05-24	11	11	2	2018-04-07	399	The actual result is lower than detectable limit.
11-009-01	11-Emkhuzweni	11-009-01	2018-08-22	11	11	2	2018-07-19	126738
11-007-01	11-Emkhuzweni	11-007-01	2018-07-10	11	11	2	2018-05-30	399	The actual result is lower than detectable limit
11-005-01	11-Emkhuzweni	11-005-01	2018-05-24	11	11	2	2018-04-07	399	The actual result is lower than detectable limit.
11-004-01	11-Emkhuzweni	11-004-01	2018-05-24	11	11	2	2018-04-05	399	The actual result is lower than detectable limit.
11-003-01	11-Emkhuzweni	11-003-01	2018-05-24	11	11	2	2018-04-24	399	The actual result is lower than detectable limit.
11-001-01	11-Emkhuzweni	11-001-01	2018-07-10	11	11	2	2018-05-30	399	The actual result is lower than detectable limit
11-039-01	11-Emkhuzweni	11-039-01	2018-12-06	11	11	2	2018-10-15	26722
13-014-01	13-Mangweni	13-014-01	2018-08-20	13	13	2	2018-07-07	19
17-017-01	17-Lobamaba	17-017-01	2018-11-01	17	16	2	2018-08-18	71757
14-042-01	14-Pigg's Peak	14-042-01	2018-10-30	14	14	2	2018-08-28	19
13-018-01	13-Mangweni	13-018-01	2018-09-12	13	13	2	2018-08-06	20830
11-021-01	11-Emkhuzweni	11-021-01	2018-08-22	11	11	2	2018-06-21	399	The actual result is lower than detectable limit.
15-021-01	15-Bhalekani	15-021-01	2018-08-22	15	15	2	2018-07-16	12439
12-025-01	12-Horo	12-025-01	2018-10-29	12	14	2	2018-09-13	19
18-023-01	18-Mbabane	18-023-01	2018-10-26	18	16	2	2018-09-04	19
18-005-01	18-Mbabane	18-005-01	2018-06-05	18	18	2	2018-06-05	841661
11-044-01	11-Emkhuzweni	11-044-01	2019-01-22	11	11	2	2018-11-21	399	The actual result is lower than detectable limit.
12-034-01	12-Horo	12-034-01	2019-07-12	12		3	2019-05-04	4646
13-025-01	13-Mangweni	13-025-01	2019-03-08	13	11	3	2019-02-02	399	The actual result is lower than detectable limit.
14-009-01	14-Pigg's Peak	14-009-01	2019-01-25	14	14	3	2018-12-04	19
16-053-01	16-Dvokolwalo	16-053-01	2019-09-29	16		3	2019-09-29	19	LTDL
16-036-01	16-Dvokolwalo	16-036-01	2019-08-23	16	17	3	2019-05-27	19
16-032-01	16-Dvokolwalo	16-032-01	2019-07-12	16		3	2019-04-06	19
17-005-01	17-Lobamaba	17-005-01	2019-06-27	17	17	3	2019-02-27	19
14-045-01	14-Pigg's Peak	14-045-01	2019-04-05	14	14	3	2019-03-05	19
15-013-01	15-Bhalekani	15-013-01	2019-01-30	15	13	3	2018-11-14	19
15-014-01	15-Bhalekani	15-014-01	2019-03-07	15	13	3	2019-02-09	19
14-060-01	14-Pigg's Peak	14-060-01	2019-09-05	14		3	2019-08-03	399	Less than 400
15-037-01	15-Bhalekani	15-037-01	2019-06-25	15	13	3	2019-05-08	19
15-034-01	15-Bhalekani	15-034-01	2019-05-15	15	13	3	2019-04-13	19
13-031-01	13-Mangweni	13-031-01	2019-06-26	13	13	3	2019-05-24	19
17-029-01	17-Lobamaba	17-029-01	2019-05-10	17	17	3	2019-04-13	19
15-024-01	15-Bhalekani	15-024-01	2019-09-29	15		3	2019-09-23	399	Actually results less than 400
14-041-01	14-Pigg's Peak	14-041-01	2019-03-07	14	14	3	2019-02-13	19
15-039-01	15-Bhalekani	15-039-01	2019-07-12	15		3	2019-06-08	19
15-038-01	15-Bhalekani	15-038-01	2019-06-25	15	13	3	2019-05-11	19
14-059-01	14-Pigg's Peak	14-059-01	2019-08-06	14		3	2019-07-16	19
14-056-01	14-Pigg's Peak	14-056-01	2019-07-12	14		3	2019-07-01	19
14-058-01	14-Pigg's Peak	14-058-01	2019-07-12	14		3	2019-07-01	57965
14-057-01	14-Pigg's Peak	14-057-01	2019-07-12	14		3	2019-01-01	19
15-036-01	15-Bhalekani	15-036-01	2019-05-15	15	13	3	2019-04-14	19
14-055-01	14-Pigg's Peak	14-055-01	2019-06-25	14	14	3	2019-05-14	19
14-054-01	14-Pigg's Peak	14-054-01	2019-06-25	14	14	3	2019-05-14	19
14-053-01	14-Pigg's Peak	14-053-01	2019-06-25	14	14	3	2019-05-14	19
15-035-01	15-Bhalekani	15-035-01	2019-06-25	15	13	3	2019-05-11	19
17-032-01	17-Lobamaba	17-032-01	2019-05-10	17	17	3	2019-04-13	19
14-051-01	14-Pigg's Peak	14-051-01	2019-08-07	14	17	3	2019-07-20	19
18-031-01	18-Mbabane	18-031-01	2019-07-12	18		3	2019-04-16	19
14-052-01	14-Pigg's Peak	14-052-01	2019-05-13	14	14	3	2019-04-09	46919	Log 4.67
15-023-02	15-Bhalekani	15-023-02	2019-03-07	15	13	3	2019-01-09	19
14-050-01	14-Pigg's Peak	14-050-01	2019-07-12	14		3	2019-04-06	31079
14-049-01	14-Pigg's Peak	14-049-01	2019-07-12	14		3	2019-04-06	19
15-033-01	15-Bhalekani	15-033-01	2019-09-29	15		3	2019-09-23	19	LDL
14-048-01	14-Pigg's Peak	14-048-01	2019-07-12	14		3	2019-04-06	19
15-032-01	15-Bhalekani	15-032-01	2019-05-15	15	13	3	2019-04-13	19
17-030-01	17-Lobamaba	17-030-01	2019-07-12	17		3	2019-04-13	19
13-027-01	13-Mangweni	13-027-01	2019-03-08	13	11	3	2019-02-02	399	The actual result is lower than detectable limit.
15-030-01	15-Bhalekani	15-030-01	2019-07-12	15		3	2019-05-27	1026
14-047-01	14-Pigg's Peak	14-047-01	2019-07-12	14		3	2019-03-19	19
14-046-01	14-Pigg's Peak	14-046-01	2019-07-12	14		3	2019-04-02	19
13-033-01	13-Mangweni	13-033-01	2019-03-08	13	11	3	2019-02-02	399	The actual result is lower than detectable limit.
15-029-01	15-Bhalekani	15-029-01	2019-03-07	15	13	3	2019-02-09	19
15-028-01	15-Bhalekani	15-028-01	2019-06-25	15	13	3	2019-05-11	19
17-026-01	17-Lobamaba	17-026-01	2019-04-05	17	17	3	2019-03-16	19
15-027-01	15-Bhalekani	15-027-01	2019-08-23	15	17	3	2019-03-25	920
15-026-01	15-Bhalekani	15-026-01	2019-06-25	15	13	3	2019-04-23	19
15-025-01	15-Bhalekani	15-025-01	2019-08-23	15	17	3	2019-03-27	19
14-043-01	14-Pigg's Peak	14-043-01	2019-04-05	14	14	3	2019-03-05	19
18-028-01	18-Mbabane	18-028-01	2019-04-09	18	16	3	2018-03-02	19
15-023-01	15-Bhalekani	15-023-01	2019-09-05	15		3	2019-08-28	19	LTDL
14-040-01	14-Pigg's Peak	14-040-01	2019-08-23	14	17	3	2019-02-19	7468
14-039-01	14-Pigg's Peak	14-039-01	2019-03-07	14	14	3	2019-02-05	19
15-022-01	15-Bhalekani	15-022-01	2019-08-07	15	17	3	2019-06-26	19
18-022-01	18-Mbabane	18-022-01	2019-07-12	18		3	2019-05-14	19
14-038-01	14-Pigg's Peak	14-038-01	2019-03-07	14	14	3	2019-02-05	19
15-020-02	15-Bhalekani	15-020-02	2019-03-07	16	13	3	2019-02-27	19
15-020-01	15-Bhalekani	15-020-01	2019-03-07	15	13	3	2019-02-09	19
14-037-01	14-Pigg's Peak	14-037-01	2019-03-07	14	14	3	2019-01-29	19
13-022-01	13-Mangweni	13-022-01	2019-03-08	13	11	3	2019-02-02	399	The actual result is lower than detectable limit.
13-021-01	13-Mangweni	13-021-01	2019-04-06	13	13	3	2019-02-27	399	The actual value is lower than detectable limit
13-026-01	13-Mangweni	13-026-01	2019-04-06	13	13	3	2019-03-02	399	The actual value is lower than detectable limit
15-019-01	15-Bhalekani	15-019-01	2019-07-20	15	11	3	2019-07-20	19
13-024-01	13-Mangweni	13-024-01	2019-06-27	13	13	3	2019-04-24	1446
15-017-01	15-Bhalekani	15-017-01	2019-05-15	15	13	3	2019-03-20	19
15-009-01	15-Bhalekani	15-009-01	2019-03-07	15	13	3	2019-01-28	19
15-010-01	15-Bhalekani	15-010-01	2019-03-07	15	13	3	2018-12-12	50661
15-002-01	15-Bhalekani	15-002-01	2019-03-07	15	13	3	2019-02-13	19
18-019-01	18-Mbabane	18-019-01	2019-04-09	18	16	3	2019-03-02	19
15-015-01	15-Bhalekani	15-015-01	2019-08-07	15	17	3	2019-07-15	551
16-012-02	16-Dvokolwalo	16-012-02	2019-01-22	16	13	3	2018-11-10	19
18-024-01	18-Mbabane	18-024-01	2019-04-09	18	16	3	2019-03-02	19
11-026-01	11-Emkhuzweni	11-026-01	2019-05-14	11	11	3	2019-03-26	399	The actual result is lower than detectable limit.
14-019-01	14-Pigg's Peak	14-019-01	2019-03-06	14	14	3	2019-01-15	19
18-002-01	18-Mbabane	18-002-01	2018-10-26	18	16	3	2018-08-28	628
14-003-01	14-Pigg's Peak	14-003-01	2019-01-25	14	14	3	2018-11-06	19
15-016-01	15-Bhalekani	15-016-01	2019-03-07	15	13	3	2019-02-09	19
18-012-01	18-Mbabane	18-012-01	2019-08-07	18	17	3	2019-07-20	19
11-051-01	11-Emkhuzweni	11-051-01	2019-06-26	11	11	3	2019-05-15	399	The actual result is lower than detectable limit.
11-048-01	11-Emkhuzweni	11-048-01	2019-06-26	11	11	3	2019-05-15	399	The actual result is lower than detectable limit.
16-021-01	16-Dvokolwalo	16-021-01	2019-03-07	16	13	3	2019-01-08	19
13-043-01	13-Mangweni	13-043-01	2019-07-12	13		3	2019-05-04	19
13-044-01	13-Mangweni	13-044-01	2019-07-12	13		3	2019-06-10	19
11-058-01	11-Emkhuzweni	11-058-01	2019-07-12	11		3	2019-06-10	19
11-057-01	11-Emkhuzweni	11-057-01	2019-07-12	11		3	2019-06-10	19
11-056-01	11-Emkhuzweni	11-056-01	2019-07-12	11		3	2019-06-10	19
11-055-01	11-Emkhuzweni	11-055-01	2019-07-12	11		3	2019-06-10	19
12-040-01	12-Horo	12-040-01	2019-07-12	12		3	2019-06-13	19
12-039-01	12-Horo	12-039-01	2019-08-06	12		3	2019-07-10	24359
12-038-01	12-Horo	12-038-01	2019-07-12			3	2019-06-06	19
11-054-01	11-Emkhuzweni	11-054-01	2019-07-12	11		3	2019-06-01	19
11-053-01	11-Emkhuzweni	11-053-01	2019-06-26	11	11	3	2019-05-04	399	The actual result is lower than detectable limit.
11-052-01	11-Emkhuzweni	11-052-01	2019-07-11	11		3	2019-05-22	19
11-050-01	11-Emkhuzweni	11-050-01	2019-07-12	11		3	2019-05-23	19
13-042-01	13-Mangweni	13-042-01	2019-05-13	13	13	3	2019-04-09	19	Actual viral load lower than detectable limit
16-051-01	16-Dvokolwalo	16-051-01	2019-06-25	16	13	3	2019-06-07	19
11-030-01	11-Emkhuzweni	11-030-01	2019-02-28	11	11	3	2019-01-17	399	The actual result is lower than detectable limit.
18-004-01	18-Mbabane	18-004-01	2018-10-26	18	16	3	2018-09-28	19
16-056-01	16-Dvokolwalo	16-056-01	2019-06-25	16	13	3	2019-05-15	19
11-049-01	11-Emkhuzweni	11-049-01	2019-06-26	11	11	3	2019-05-09	399	The actual result is lower than detectable limit.
12-036-01	12-Horo	12-036-01	2019-07-12	12		3	2019-05-27	19
11-047-01	11-Emkhuzweni	11-047-01	2019-06-26	11	11	3	2019-05-06	399	The actual result is lower than detectable limit.
11-046-01	11-Emkhuzweni	11-046-01	2019-06-26	11	11	3	2019-05-16	399	The actual result is lower than detectable limit.
11-045-01	11-Emkhuzweni	11-045-01	2019-05-14	11	11	3	2019-04-16	399	The actual result is lower than detectable limit.
13-041-01	13-Mangweni	13-041-01	2019-05-13	13	13	3	2019-04-17	19	Actual viral load lower than detectable limit
13-040-01	13-Mangweni	13-040-01	2019-05-13	13	13	3	2019-04-17	19	Actual viral load lower than detectable limit
11-043-01	11-Emkhuzweni	11-043-01	2019-06-26	11	11	3	2019-04-23	399	The actual result is lower than detectable limit.
11-042-01	11-Emkhuzweni	11-042-01	2019-06-26	11	11	3	2019-05-16	399	The actual result is lower than detectable limit.
13-034-01	13-Mangweni	13-034-01	2019-05-13	13	13	3	2019-04-03	19	Actual viral load lower than detectable limit
13-032-01	13-Mangweni	13-032-01	2019-03-08	13	11	3	2019-02-13	2501
11-041-01	11-Emkhuzweni	11-041-01	2019-03-11	11	11	3	2019-01-30	399	The actual result is lower than detectable limit.
13-035-01	13-Mangweni	13-035-01	2019-05-13	13	13	3	2019-04-06	19	Actual viral load lower than detectable limit
13-036-01	13-Mangweni	13-036-01	2019-04-06	13	13	3	2019-03-06	399	The actual result is lower than detectable
13-038-01	13-Mangweni	13-038-01	2019-06-27	13	13	3	2019-04-24	19	Actual viral load lower than detectable limit
11-040-01	11-Emkhuzweni	11-040-01	2019-06-26	11	11	3	2019-04-23	399	Target not detected
13-037-01	13-Mangweni	13-037-01	2019-06-27	13	13	3	2019-05-04	19	Actual viral load lower than detectable limit
12-035-01	12-Horo	12-035-01	2019-04-05	12	14	3	2019-03-21	19
11-038-01	11-Emkhuzweni	11-038-01	2019-05-14	11	11	3	2019-03-07	399	The actual result is lower than detectable limit.
11-037-01	11-Emkhuzweni	11-037-01	2019-06-26	11	11	3	2019-04-23	399	The actual result is lower than detectable limit.
13-030-01	13-Mangweni	13-030-01	2019-03-08	13	11	3	2019-02-27	399	The actual result is lower than detectable limit.
13-029-01	13-Mangweni	13-029-01	2019-04-06	13	13	3	2019-03-06	399	The actual value is lower than detectable limit
12-033-01	12-Horo	12-033-01	2019-04-05	12	14	3	2019-03-02	19
11-036-01	11-Emkhuzweni	11-036-01	2019-04-05	11	11	3	2019-03-02	399
12-032-01	12-Horo	12-032-01	2019-03-07	12	14	3	2019-02-13	19
12-031-01	12-Horo	12-031-01	2019-03-07	12	14	3	2019-02-02	19
16-039-01	16-Dvokolwalo	16-039-01	2019-03-07	16	13	3	2019-01-07	19
11-035-01	11-Emkhuzweni	11-035-01	2019-04-05	11	11	3	2019-02-28	399
11-034-01	11-Emkhuzweni	11-034-01	2019-05-14	11	11	3	2019-03-12	2921
12-030-01	12-Horo	12-030-01	2019-03-06	12	14	3	2019-01-10	3816	Log 3.58
12-029-01	12-Horo	12-029-01	2019-03-06	12	14	3	2019-01-09	19
14-021-01	14-Pigg's Peak	14-021-01	2019-01-25	14	14	3	2018-12-01	19
13-020-01	13-Mangweni	13-020-01	2019-03-08	13	11	3	2019-02-06	399	The actual result is lower than detectable limit.
13-028-01	13-Mangweni	13-028-01	2019-02-28	13	11	3	2019-01-11	399	The actual result is lower than detectable limit.
14-036-01	14-Pigg's Peak	14-036-01	2019-03-07	14	14	3	2019-02-12	19
12-028-02	12-Horo	12-028-02	2019-03-07	12	14	3	2019-01-30	19
12-028-01	12-Horo	12-028-01	2019-07-12	12		3	2019-06-01	19
11-033-01	11-Emkhuzweni	11-033-01	2019-02-28	11	11	3	2018-12-05	399	The actual result is lower than detectable limit.
12-027-01	12-Horo	12-027-01	2019-03-07	12	14	3	2019-02-02	19
11-032-01	11-Emkhuzweni	11-032-01	2019-04-05	11	11	3	2019-02-25	24426
12-026-01	12-Horo	12-026-01	2019-07-12	12		3	2019-04-04	19
12-024-01	12-Horo	12-024-01	2019-03-06	12	14	3	2019-01-09	19
12-023-01	12-Horo	12-023-01	2019-05-13	12	14	3	2019-04-06	19
12-022-01	12-Horo	12-022-01	2019-03-06	12	14	3	2019-01-09	19
12-019-01	12-Horo	12-019-01	2019-03-06	12	14	3	2019-01-09	19
12-020-01	12-Horo	12-020-01	2019-01-23	12	14	3	2018-11-26	19
11-022-01	11-Emkhuzweni	11-022-01	2019-02-28	11	11	3	2019-01-21	399	The actual result is <400, log value is 2,6
12-017-01	12-Horo	12-017-01	2019-03-06	12	14	3	2019-01-07	19
12-016-01	12-Horo	12-016-01	2019-07-12	12		3	2018-10-12	19
12-015-01	12-Horo	12-015-01	2019-03-06	12	14	3	2019-01-09	19
11-015-01	11-Emkhuzweni	11-015-01	2019-01-22	11	11	3	2018-11-28	399	The actual result is lower than detectable limit.
12-010-01	12-Horo	12-010-01	2019-03-06	12	14	3	2019-01-03	19
16-054-01	16-Dvokolwalo	16-054-01	2019-06-25	16	13	3	2019-05-16	5634
16-050-01	16-Dvokolwalo	16-050-01	2019-09-07	16		3	2019-08-28	19	LTDL
16-048-01	16-Dvokolwalo	16-048-01	2019-05-15	16	13	3	2019-03-23	19
16-047-01	16-Dvokolwalo	16-047-01	2019-05-15	16	13	3	2019-03-28	19
16-045-01	16-Dvokolwalo	16-045-01	2019-05-28	16	13	3	2019-03-09	1629
16-044-01	16-Dvokolwalo	16-044-01	2019-04-17	16	13	3	2019-02-02	19
16-041-01	16-Dvokolwalo	16-041-01	2019-05-28	16	13	3	2019-03-09	19
12-018-01	12-Horo	12-018-01	2019-01-23	12	14	3	2018-11-21	19
12-014-01	12-Horo	12-014-01	2019-03-06	12	14	3	2018-12-20	19
12-013-01	12-Horo	12-013-01	2019-07-12	12		3	2018-12-10	19
12-012-01	12-Horo	12-012-01	2019-03-07	12	14	3	2019-02-02	759	Log2.88
12-005-01	12-Horo	12-005-01	2019-01-23	12	14	3	2018-11-03	19
12-011-01	12-Horo	12-011-01	2019-07-12	12		3	2018-12-10	19
12-006-01	12-Horo	12-006-01	2018-12-12	12	14	3	2018-10-06	19
12-008-01	12-Horo	12-008-01	2019-03-07	12	14	3	2019-02-13	19
12-007-01	12-Horo	12-007-01	2019-01-23	12	14	3	2018-11-03	19
12-009-01	12-Horo	12-009-01	2018-10-29	12	14	3	2018-09-24	19
14-032-01	14-Pigg's Peak	14-032-01	2019-04-05	14	14	3	2019-03-02	19
14-024-01	14-Pigg's Peak	14-024-01	2019-06-25	14	14	3	2019-03-19	19
14-020-01	14-Pigg's Peak	14-020-01	2019-03-19	14	17	3	2019-03-19	19
14-034-01	14-Pigg's Peak	14-034-01	2019-08-23	14	17	3	2019-04-06	19
14-033-01	14-Pigg's Peak	14-033-01	2019-03-06	14	14	3	2019-01-22	19
14-023-01	14-Pigg's Peak	14-023-01	2019-03-06	14	14	3	2019-01-15	19
16-018-01	16-Dvokolwalo	16-018-01	2018-12-14	16	13	3	2018-10-06	19
12-004-01	12-Horo	12-004-01	2019-03-06	12	14	3	2019-01-07	50513	Log 4.70
14-035-01	14-Pigg's Peak	14-035-01	2019-05-13	14	14	3	2019-04-23	19
14-005-01	14-Pigg's Peak	14-005-01	2019-03-07	14	14	3	2019-02-02	19
14-004-01	14-Pigg's Peak	14-004-01	2019-01-25	14	14	3	2018-11-03	19
14-031-01	14-Pigg's Peak	14-031-01	2019-03-06	14	14	3	2019-01-22	19
14-030-01	14-Pigg's Peak	14-030-01	2019-08-23	14	17	3	2019-04-06	2245
14-028-01	14-Pigg's Peak	14-028-01	2019-03-07	14	14	3	2019-02-12	19
14-006-01	14-Pigg's Peak	14-006-01	2019-01-25	14	14	3	2018-12-04	19
14-027-01	14-Pigg's Peak	14-027-01	2019-04-05	14	14	3	2019-03-02	19
14-026-01	14-Pigg's Peak	14-026-01	2019-01-25	14	14	3	2018-11-20	19
14-008-01	14-Pigg's Peak	14-008-01	2019-01-25	14	14	3	2018-11-03	19
14-018-01	14-Pigg's Peak	14-018-01	2019-05-13	14	14	3	2019-04-23	19
14-017-01	14-Pigg's Peak	14-017-01	2018-10-30	14	14	3	2018-09-18	19
14-016-01	14-Pigg's Peak	14-016-01	2019-01-25	14	14	3	2018-10-23	19
14-015-01	14-Pigg's Peak	14-015-01	2019-01-25	14	14	3	2018-11-03	19
14-014-01	14-Pigg's Peak	14-014-01	2019-03-06	14	14	3	2018-12-18	19
14-013-01	14-Pigg's Peak	14-013-01	2019-01-25	14	14	3	2018-12-04	19
16-017-01	16-Dvokolwalo	16-017-01	2019-03-07	16	13	3	2018-12-18	19
12-001-01	12-Horo	12-001-01	2018-10-29	12	14	3	2018-09-19	19
12-002-01	12-Horo	12-002-01	2018-12-12	12	14	3	2018-10-09	3590
12-003-01	12-Horo	12-003-01	2018-12-12	12	14	3	2018-10-01	19
14-011-01	14-Pigg's Peak	14-011-01	2019-01-25	14	14	3	2018-10-30	19
14-012-01	14-Pigg's Peak	14-012-01	2019-01-25	14	14	3	2018-10-30	1479	Log 3.17
14-002-01	14-Pigg's Peak	14-002-01	2019-03-06	14	14	3	2019-01-30	19
14-001-01	14-Pigg's Peak	14-001-01	2018-12-14	14	14	3	2018-10-09	19
11-010-01	11-Emkhuzweni	11-010-01	2019-03-11	11	11	3	2019-01-28	399	The actual result is lower than detectable limit.
17-027-02	17-Lobamaba	17-027-02	2019-06-27	17	17	3	2019-05-18	19
17-028-01	17-Lobamaba	17-028-01	2019-06-27	17	17	3	2019-05-16	8928
17-028-02	17-Lobamaba	17-028-02	2019-06-27	17	17	3	2019-05-16	2223
17-028-03	17-Lobamaba	17-028-03	2019-06-27	17	17	3	2019-05-16	16574
18-030-01	18-Mbabane	18-030-01	2019-04-09	18	16	3	2019-03-05	19
17-025-01	17-Lobamaba	17-025-01	2019-03-15	17	16	3	2019-02-11	19
18-027-01	18-Mbabane	18-027-01	2019-05-10	18	16	3	2019-04-06	8308
18-025-01	18-Mbabane	18-025-01	2019-04-09	18	16	3	2019-03-02	444
17-021-01	17-Lobamaba	17-021-01	2019-05-10	17	17	3	2019-03-25	19
17-009-02	17-Lobamaba	17-009-02	2019-04-05	17	17	3	2019-03-16	673
17-009-01	17-Lobamaba	17-009-01	2019-04-05	17	17	3	2019-03-16	19
17-020-01	17-Lobamaba	17-020-01	2019-03-15	18	16	3	2019-02-16	644
17-019-01	17-Lobamaba	17-019-01	2019-03-15	17	16	3	2019-02-27	19
17-018-01	17-Lobamaba	17-018-01	2019-04-05	17	17	3	2019-03-16	19
17-016-01	17-Lobamaba	17-016-01	2019-06-27	17	17	3	2019-04-30	16889
18-020-01	18-Mbabane	18-020-01	2019-05-10	18	16	3	2019-04-06	19
17-015-01	17-Lobamaba	17-015-01	2019-05-10	17	17	3	2019-04-05	19
17-014-01	17-Lobamaba	17-014-01	2019-03-15	17	17	3	2019-02-14	19
17-012-01	17-Lobamaba	17-012-01	2019-07-12	17		3	2019-04-29	19
18-018-01	18-Mbabane	18-018-01	2019-04-09	18	16	3	2019-03-12	19
18-016-01	18-Mbabane	18-016-01	2018-09-04	18	16	3	2018-08-04	19
18-014-01	18-Mbabane	18-014-01	2019-01-23	18	16	3	2018-11-20	19
18-007-01	18-Mbabane	18-007-01	2019-04-09	18	16	3	2019-03-02	19
17-006-01	17-Lobamaba	17-006-01	2019-03-21	17	16	3	2019-01-19	19
17-023-01	17-Lobamaba	17-023-01	2019-03-15	17	16	3	2019-02-16	19
17-013-01	17-Lobamaba	17-013-01	2019-06-27	17	17	3	2019-05-05	633
17-011-01	17-Lobamaba	17-011-01	2019-03-15	17	16	3	2019-02-18	19
17-007-01	17-Lobamaba	17-007-01	2019-03-15	17	16	3	2019-02-16	19
17-004-01	17-Lobamaba	17-004-01	2019-03-21	17	16	3	2019-02-16	19
18-033-01	18-Mbabane	18-033-01	2019-09-07	18		3	2019-08-03	19	LTDL
18-029-01	18-Mbabane	18-029-01	2019-08-07	18	17	3	2019-05-28	19
18-026-01	18-Mbabane	18-026-01	2019-04-09	18	16	3	2019-03-02	19
18-013-01	18-Mbabane	18-013-01	2019-03-21	17	16	3	2019-01-21	19
18-006-01	18-Mbabane	18-006-01	2018-10-26	18	16	3	2018-09-01	19
18-004-02	18-Mbabane	18-004-02	2018-10-26	18	16	3	2018-09-28	19
16-030-01	16-Dvokolwalo	16-030-01	2019-05-28	16	13	3	2019-03-16	19
16-034-01	16-Dvokolwalo	16-034-01	2019-03-07	16	13	3	2019-01-30	19
16-022-01	16-Dvokolwalo	16-022-01	2019-03-07	16	13	3	2018-12-10	3718
16-012-01	16-Dvokolwalo	16-012-01	2019-01-22	16	16	3	2018-11-10	19
16-027-01	16-Dvokolwalo	16-027-01	2019-05-28	16	13	3	2019-03-16	19
17-003-01	17-Lobamaba	17-003-01	2019-03-15	17	16	3	2019-02-12	19
17-001-01	17-Lobamaba	17-001-01	2019-01-23	17	16	3	2018-11-01	19
16-040-01	16-Dvokolwalo	16-040-01	2019-08-23	16	17	3	2019-02-02	19
16-043-01	16-Dvokolwalo	16-043-01	2019-05-28	16	13	3	2019-03-09	19
16-042-01	16-Dvokolwalo	16-042-01	2019-03-07	16	13	3	2019-01-24	19
16-038-01	16-Dvokolwalo	16-038-01	2019-05-28	16	13	3	2019-03-09	19
16-037-01	16-Dvokolwalo	16-037-01	2019-03-07	16	13	3	2018-12-10	19
16-035-01	16-Dvokolwalo	16-035-01	2019-02-16	16	17	3	2019-02-16	19
16-033-01	16-Dvokolwalo	16-033-01	2019-05-28	16	13	3	2019-03-13	19
16-031-01	16-Dvokolwalo	16-031-01	2019-05-28	16	13	3	2019-03-16	19
16-025-03	16-Dvokolwalo	16-025-03	2019-05-28	16	13	3	2019-03-09	19
16-029-01	16-Dvokolwalo	16-029-01	2019-05-28	16	13	3	2019-02-23	19
16-028-01	16-Dvokolwalo	16-028-01	2019-03-07	16	13	3	2019-01-16	19
16-026-01	16-Dvokolwalo	16-026-01	2019-01-22	15	13	3	2018-11-17	19
16-025-01	16-Dvokolwalo	16-025-01	2019-05-28	16	13	3	2019-03-09	19
16-025-02	16-Dvokolwalo	16-025-02	2019-05-28	16	13	3	2019-03-09	19
16-024-01	16-Dvokolwalo	16-024-01	2019-04-17	16	13	3	2019-02-02	19
16-023-01	16-Dvokolwalo	16-023-01	2019-04-17	16	13	3	2019-02-05	19
16-019-01	16-Dvokolwalo	16-019-01	2019-04-17	16	13	3	2019-02-04	19
16-001-01	16-Dvokolwalo	16-001-01	2019-01-22	16	13	3	2018-11-17	19
16-002-01	16-Dvokolwalo	16-002-01	2019-03-07	16	13	3	2019-01-09	19
16-003-01	16-Dvokolwalo	16-003-01	2018-10-29	16	13	3	2018-09-27	19
16-004-01	16-Dvokolwalo	16-004-01	2019-03-07	16	13	3	2018-12-19	19
16-005-01	16-Dvokolwalo	16-005-01	2019-03-07	16	13	3	2018-12-18	19
16-016-01	16-Dvokolwalo	16-016-01	2019-04-17	16	13	3	2019-02-16	6988
16-015-01	16-Dvokolwalo	16-015-01	2019-01-31	16	13	3	2018-11-10	19
16-008-01	16-Dvokolwalo	16-008-01	2019-08-23	16	17	3	2019-03-31	19
16-010-01	16-Dvokolwalo	16-010-01	2019-03-07	16	13	3	2018-12-12	19
16-011-01	16-Dvokolwalo	16-011-01	2019-01-22	16	13	3	2018-11-17	19
16-013-01	16-Dvokolwalo	16-013-01	2019-01-22	15	13	3	2018-12-03	19
15-008-01	15-Bhalekani	15-008-01	2019-08-23	14	17	3	2019-03-27	19
13-010-01	13-Mangweni	13-010-01	2019-03-08	13	11	3	2019-02-02	399	The actual result is lower than detectable limit.
13-023-01	13-Mangweni	13-023-01	2019-07-12	13		3	2019-04-24	19
13-015-01	13-Mangweni	13-015-01	2019-02-28	13	11	3	2019-01-11	399	The actual result is lower than detectable limit.
13-005-01	13-Mangweni	13-005-01	2019-02-28	13	11	3	2019-01-11	399	The actual result is lower than detectable limit.
15-005-01	15-Bhalekani	15-005-01	2019-03-07	15	13	3	2019-01-15	19
11-011-01	11-Emkhuzweni	11-011-01	2019-01-22	11	11	3	2018-10-31	399	The actual result is lower than detectable limit.
11-002-01	11-Emkhuzweni	11-002-01	2019-02-28	13	11	3	2018-12-11	399	The actual result is lower than detectable limit.
13-019-01	13-Mangweni	13-019-01	2019-03-08	13	11	3	2019-02-02	1151
13-017-01	13-Mangweni	13-017-01	2019-07-12	13		3	2018-12-05	19
13-016-01	13-Mangweni	13-016-01	2019-03-08	13	11	3	2019-02-02	1074
13-013-01	13-Mangweni	13-013-01	2019-04-06	13	13	3	2019-02-27	399	The actual value is lower than detectable limit
13-012-01	13-Mangweni	13-012-01	2019-02-28	13	11	3	2019-01-16	52849
13-007-01	13-Mangweni	13-007-01	2019-01-21	13	13	3	2018-11-26	399	The actual result is lower than detectable limit.
13-009-01	13-Mangweni	13-009-01	2019-07-12	13		3	2019-04-02	19
11-023-01	11-Emkhuzweni	11-023-01	2019-05-14	11	11	3	2019-03-11	399	The actual result is lower than detectable limit.
13-011-01	13-Mangweni	13-011-01	2019-03-08	13	11	3	2019-02-06	55103
11-017-01	11-Emkhuzweni	11-017-01	2019-02-28	11	11	3	2019-01-17	399	The actual result is lower than detectable limit.
13-008-01	13-Mangweni	13-008-01	2019-02-28	13	11	3	2019-01-11	399	The actual result is lower than detectable limit.
13-002-01	13-Mangweni	13-002-01	2019-01-21	13	13	3	2018-11-07	399	The actual result is lower than detectable limit.
13-001-01	13-Mangweni	13-001-01	2018-12-06	13	13	3	2018-10-06	953
13-001-02	13-Mangweni	13-001-02	2018-12-06	13	13	3	2018-10-06	399	The actual result is <400 copies, log value <2.60
11-031-01	11-Emkhuzweni	11-031-01	2019-07-12	11		3	2018-12-13	19
11-025-02	11-Emkhuzweni	11-025-02	2019-02-28	11	11	3	2019-01-03	399	The actual result is lower than detectable limit.
11-028-01	11-Emkhuzweni	11-028-01	2019-04-05	11	11	3	2019-02-18	399	The actual result is lower than detectable limit.
11-027-01	11-Emkhuzweni	11-027-01	2019-03-11	11	11	3	2019-02-04	399	The actual result is lower than detectable limit.
11-025-01	11-Emkhuzweni	11-025-01	2019-02-28	11	11	3	2019-01-03	399	The actual result is lower than detectable limit.
11-024-01	11-Emkhuzweni	11-024-01	2019-02-28	11	11	3	2019-01-09	399	The actual result is lower than detectable limit.
11-020-01	11-Emkhuzweni	11-020-01	2019-03-11	1	11	3	2019-02-02	399	The actual result is lower than detectable limit.
11-019-01	11-Emkhuzweni	11-019-01	2019-02-28	11	11	3	2019-01-07	399	The actual result is lower than detectable limit.
11-016-01	11-Emkhuzweni	11-016-01	2019-02-28	11	11	3	2018-12-10	399	The actual result is lower than detectable limit.
11-014-01	11-Emkhuzweni	11-014-01	2019-04-05	11	11	3	2019-03-02	399
11-013-01	11-Emkhuzweni	11-013-01	2019-02-28	13	11	3	2018-12-08	399	The actual result is lower than detectable limit.
11-012-01	11-Emkhuzweni	11-012-01	2019-04-05	11	11	3	2019-02-25	399
11-009-01	11-Emkhuzweni	11-009-01	2019-02-28	11	11	3	2018-12-19	36061
11-007-01	11-Emkhuzweni	11-007-01	2019-07-12	11		3	2018-11-03	19
11-005-01	11-Emkhuzweni	11-005-01	2018-10-26	11	11	3	2018-09-01	399	The actual result is lower than detectable limit.
11-004-01	11-Emkhuzweni	11-004-01	2019-01-22	11	11	3	2018-11-22	399	The actual result is lower than detectable limit.
11-003-01	11-Emkhuzweni	11-003-01	2019-02-28	11	11	3	2018-12-04	399	The actual result is lower than detectable limit.
11-001-01	11-Emkhuzweni	11-001-01	2019-03-11	11	11	3	2019-01-31	399	The actual result is lower than detectable limit.
13-014-01	13-Mangweni	13-014-01	2019-06-27	13	13	3	2019-04-24	19	Actual viral load lower than detectable limit
11-021-01	11-Emkhuzweni	11-021-01	2019-02-28	11	11	3	2018-12-18	399	The actual result is lower than detectable limit.
12-025-01	12-Horo	12-025-01	2019-03-07	12	14	3	2019-02-06	19
13-025-01	13-Mangweni	13-025-01	2019-08-06	13		4	2019-07-06	19
18-001-01	18-Mbabane	18-001-01	2019-08-07	18	17	4	2019-05-21	399
14-009-01	14-Pigg's Peak	14-009-01	2019-09-05	14		4	2019-08-03	19	LTDL
16-014-01	16-Dvokolwalo	16-014-01	2019-06-25	16	13	4	2019-04-29	19
17-010-01	17-Lobamaba	17-010-01	2019-08-07	17	17	4	2019-07-09	19
16-036-01	16-Dvokolwalo	16-036-01	2019-09-07	16		4	2019-08-28	19	LTDL
16-032-01	16-Dvokolwalo	16-032-01	2019-07-12	16		4	2019-05-30	19
17-005-01	17-Lobamaba	17-005-01	2019-06-27	17	17	4	2019-06-07	400
15-013-01	15-Bhalekani	15-013-01	2019-08-07	15	17	4	2019-07-20	19
15-014-01	15-Bhalekani	15-014-01	2019-08-07	15	17	4	2019-07-20	19
17-029-01	17-Lobamaba	17-029-01	2019-08-07	17	17	4	2019-07-20	19
15-024-01	15-Bhalekani	15-024-01	2019-06-25	15	17	3	2019-06-25	19
15-038-01	15-Bhalekani	15-038-01	2019-08-07	15	17	4	2019-07-13	19
14-054-01	14-Pigg's Peak	14-054-01	2019-08-07	14	17	4	2019-07-09	19
17-032-01	17-Lobamaba	17-032-01	2019-08-07	17	17	4	2019-07-20	19
13-027-01	13-Mangweni	13-027-01	2019-08-06	13		4	2019-07-06	19
15-028-01	15-Bhalekani	15-028-01	2019-08-07	15	17	4	2019-07-13	19
17-026-01	17-Lobamaba	17-026-01	2019-08-07	17	17	4	2019-07-20	19
14-043-01	14-Pigg's Peak	14-043-01	2019-09-05	14		4	2019-07-30	19	LTDL
18-028-01	18-Mbabane	18-028-01	2019-09-07	18		4	2019-08-03	19	LTDL
14-039-01	14-Pigg's Peak	14-039-01	2019-09-05	14		4	2019-07-03	19	LTDL
18-022-01	18-Mbabane	18-022-01	2019-08-07	18	17	4	2019-07-11	19
13-022-01	13-Mangweni	13-022-01	2019-08-06	13		4	2019-07-06	19
13-021-01	13-Mangweni	13-021-01	2019-08-06	13		4	2019-07-06	19
15-018-01	15-Bhalekani	15-018-01	2019-08-07	15	17	4	2019-07-20	19
13-026-01	13-Mangweni	13-026-01	2019-08-06	13		4	2019-07-06	19
13-024-01	13-Mangweni	13-024-01	2019-09-05	13		4	2019-07-31	1761	Log 3.25
18-021-01	18-Mbabane	18-021-01	2019-08-07	18	17	4	2019-07-11	19
15-017-01	15-Bhalekani	15-017-01	2019-07-12	15		4	2019-06-08	19
15-009-01	15-Bhalekani	15-009-01	2019-08-07	15	17	4	2019-07-20	19
15-011-01	15-Bhalekani	15-011-01	2019-08-07	15	17	4	2019-07-20	19
15-010-01	15-Bhalekani	15-010-01	2019-08-07	15	17	4	2019-06-24	46059
15-004-01	15-Bhalekani	15-004-01	2019-08-07	15	17	4	2019-07-20	1066
15-002-01	15-Bhalekani	15-002-01	2019-07-12	12		4	2019-06-08	19
18-019-01	18-Mbabane	18-019-01	2019-09-29	18		4	2019-09-29	19	LTDL
15-015-01	15-Bhalekani	15-015-01	2019-09-29	15		4	2019-09-23	1146	Log 3.06
16-012-02	16-Dvokolwalo	16-012-02	2019-09-29	18		4	2019-09-23	19	LTDL
18-024-01	18-Mbabane	18-024-01	2019-09-07	18		4	2019-08-03	1686	Log 3.23
11-026-01	11-Emkhuzweni	11-026-01	2019-08-06	11		4	2019-06-19	19
14-019-01	14-Pigg's Peak	14-019-01	2019-06-25	14	14	4	2019-05-21	19
18-015-01	18-Mbabane	18-015-01	2019-07-12	18		4	2019-06-04	19
18-002-01	18-Mbabane	18-002-01	2019-07-12			4	2019-04-16	19
14-003-01	14-Pigg's Peak	14-003-01	2019-05-13	14	14	4	2019-04-23	19
15-016-01	15-Bhalekani	15-016-01	2019-07-12	15		4	2019-06-08	19
16-020-02	16-Dvokolwalo	16-020-02	2019-09-05	16		4	2019-08-28	19
18-012-01	18-Mbabane	18-012-01	2019-08-29	18	17	4	2019-06-10	19
16-021-01	16-Dvokolwalo	16-021-01	2019-06-25	16	13	4	2019-05-16	19
11-030-01	11-Emkhuzweni	11-030-01	2019-06-06	11		4	2019-06-06	19
18-004-01	18-Mbabane	18-004-01	2019-05-10	18	16	4	2019-04-09	19
12-029-01	12-Horo	12-029-01	2019-09-05	12		4	2019-07-24	19	LTDL
13-020-01	13-Mangweni	13-020-01	2019-09-05	13		4	2019-07-31	19	LTDL
14-036-01	14-Pigg's Peak	14-036-01	2019-09-05	14		4	2019-07-03	399	Less than 400
12-021-01	12-Horo	12-021-01	2019-09-16	12			2019-09-16	19	LTDL
12-027-01	12-Horo	12-027-01	2019-07-12	12		4	2019-06-06	19
11-032-01	11-Emkhuzweni	11-032-01	2019-09-05	11		4	2019-07-24	117612	Log 5.07
12-026-01	12-Horo	12-026-01	2019-09-05	12		4	2019-08-03	19	LTDL
12-024-01	12-Horo	12-024-01	2019-09-05	12		4	2019-08-03	19	LTDL
12-023-01	12-Horo	12-023-01	2019-08-06	12		4	2019-05-11	19
12-022-01	12-Horo	12-022-01	2019-07-12	12		4	2019-06-06	869
12-019-01	12-Horo	12-019-01	2019-07-12	12		4	2019-05-27	19
12-020-01	12-Horo	12-020-01	2019-07-12	12		4	2019-06-01	19
11-022-01	11-Emkhuzweni	11-022-01	2019-08-06	11		4	2019-06-27	19
12-017-01	12-Horo	12-017-01	2019-08-07	12	17	4	2019-07-09	19
12-016-01	12-Horo	12-016-01	2019-07-12	12		4	2019-06-13	19
12-015-01	12-Horo	12-015-01	2019-07-12	12		4	2019-06-03	19
11-015-01	11-Emkhuzweni	11-015-01	2019-08-06	11		4	2019-06-27	19
12-010-01	12-Horo	12-010-01	2019-07-12	12		4	2019-06-01	19
12-018-01	12-Horo	12-018-01	2019-07-12	12		4	2019-06-08	19
12-013-01	12-Horo	12-013-01	2019-07-12	13		4	2019-06-03	19
12-012-01	12-Horo	12-012-01	2019-07-12	12		4	2019-06-12	19
12-005-01	12-Horo	12-005-01	2019-07-12	12		4	2019-04-29	19
12-011-01	12-Horo	12-011-01	2019-07-12	12		4	2019-05-29	19
12-006-01	12-Horo	12-006-01	2019-05-13	12	14	4	2019-04-06	19
12-008-01	12-Horo	12-008-01	2019-09-05	12		4	2019-08-03	19	LTDL
12-007-01	12-Horo	12-007-01	2019-07-12	12		4	2019-06-01	19
12-009-01	12-Horo	12-009-01	2019-07-12	12		4	2019-05-20	19
14-032-01	14-Pigg's Peak	14-032-01	2019-09-05	14		4	2019-08-03	19	LTDL
14-024-01	14-Pigg's Peak	14-024-01	2019-08-06	14		4	2019-07-16	19
14-020-01	14-Pigg's Peak	14-020-01	2019-08-07	14	17	4	2019-07-09	19
14-034-01	14-Pigg's Peak	14-034-01	2019-08-29	14	17	4	2019-07-09	19
14-033-01	14-Pigg's Peak	14-033-01	2019-09-05	14		4	2019-07-30	19	LTDL
14-023-01	14-Pigg's Peak	14-023-01	2019-09-05	14		4	2019-08-27	399	Less than 400
16-018-01	16-Dvokolwalo	16-018-01	2019-09-07	16		4	2019-08-27	19	LTDL
14-005-01	14-Pigg's Peak	14-005-01	2019-07-12	14	14	4	2019-04-06	19
14-004-01	14-Pigg's Peak	14-004-01	2019-06-25	14	14	4	2019-05-04	19
14-031-01	14-Pigg's Peak	14-031-01	2019-08-07	14	17	4	2019-07-16	399
14-030-01	14-Pigg's Peak	14-030-01	2019-08-07	14	17	4	2019-07-23	22960
14-028-01	14-Pigg's Peak	14-028-01	2019-09-05	14		4	2019-07-03	19	LTDL
14-006-01	14-Pigg's Peak	14-006-01	2019-08-29	14	17	4	2019-04-09	19
14-027-01	14-Pigg's Peak	14-027-01	2019-08-07	14	17	4	2019-07-01	19
14-025-01	14-Pigg's Peak	14-025-01	2019-09-05	14		4	2019-08-03	19	LTDL
14-008-01	14-Pigg's Peak	14-008-01	2019-07-12	14		4	2019-04-06	19
14-018-01	14-Pigg's Peak	14-018-01	2019-07-12	14		4	2019-07-01	19
14-017-01	14-Pigg's Peak	14-017-01	2019-03-06	14	14	4	2019-01-22	19
14-016-01	14-Pigg's Peak	14-016-01	2019-06-25	14	14	4	2019-05-21	19
14-015-01	14-Pigg's Peak	14-015-01	2019-05-13	14	14	4	2019-04-23	19
14-014-01	14-Pigg's Peak	14-014-01	2019-05-13	14	14	4	2019-04-09	19
14-013-01	14-Pigg's Peak	14-013-01	2019-06-25	14	14	4	2019-05-21	19
16-017-01	16-Dvokolwalo	16-017-01	2019-09-07	16		4	2019-08-27	19	LTDL
12-001-01	12-Horo	12-001-01	2019-03-06	12	14	4	2019-01-09	19
12-002-01	12-Horo	12-002-01	2019-07-12	11		4	2019-05-20	479
14-011-01	14-Pigg's Peak	14-011-01	2019-05-13	14	14	4	2019-04-16	19
14-010-01	14-Pigg's Peak	14-010-01	2019-07-12	14		4	2019-04-06	19
14-012-01	14-Pigg's Peak	14-012-01	2019-05-13	14	14	4	2019-04-16	4030	Log 3.61
14-002-01	14-Pigg's Peak	14-002-01	2019-07-12	14		4	2019-04-04	19
14-001-01	14-Pigg's Peak	14-001-01	2019-06-25	14	14	4	2019-04-30	620
17-024-01	17-Lobamaba	17-024-01	2019-08-07	17	17	4	2019-07-15	19
11-010-01	11-Emkhuzweni	11-010-01	2019-05-14	11	11	4	2019-04-06	399	The actual result is lower than detectable limit.
17-028-01	17-Lobamaba	17-028-01	2019-08-07	17	17	4	2019-07-18	71331
17-028-02	17-Lobamaba	17-028-02	2019-08-07	17	17	4	2019-07-18	12680
17-028-03	17-Lobamaba	17-028-03	2019-08-07	17	17	4	2019-07-20	91537
18-030-01	18-Mbabane	18-030-01	2019-08-07	18	17	4	2019-07-11	19
17-027-01	17-Lobamaba	17-027-01	2019-08-07	17	17	4	2019-07-20	1176377
17-009-02	17-Lobamaba	17-009-02	2019-07-12			4	2019-06-15	15170
17-020-01	17-Lobamaba	17-020-01	2019-08-07	17	17	4	2019-07-20	11889
17-016-01	17-Lobamaba	17-016-01	2019-08-07	17	17	4	2019-08-03	4754
17-014-01	17-Lobamaba	17-014-01	2019-08-07	17	17	4	2019-07-20	19
17-012-01	17-Lobamaba	17-012-01	2019-07-12			4	2019-06-11	19
18-018-01	18-Mbabane	18-018-01	2019-07-12	18		4	2019-06-11	19
18-016-01	18-Mbabane	18-016-01	2019-05-10	18	16	4	2019-04-06	19
18-014-01	18-Mbabane	18-014-01	2019-07-12	18		4	2019-05-02	19
18-008-01	18-Mbabane	18-008-01	2019-07-12	18		4	2019-06-10	19
18-007-01	18-Mbabane	18-007-01	2019-07-12			4	2019-06-01	19
17-006-01	17-Lobamaba	17-006-01	2019-06-27	17	17	4	2019-05-18	19
17-013-01	17-Lobamaba	17-013-01	2019-08-07	17	17	4	2019-07-04	77118
17-011-01	17-Lobamaba	17-011-01	2019-09-07	17		4	2019-08-28	19	LTDL
17-007-01	17-Lobamaba	17-007-01	2019-07-12	17		4	2019-06-03	19
17-004-01	17-Lobamaba	17-004-01	2019-06-27	17	17	4	2019-04-13	19
18-013-01	18-Mbabane	18-013-01	2019-07-12	18		4	2019-05-14	19
18-011-01	18-Mbabane	18-011-01	2019-07-12			4	2019-01-06	19
18-006-01	18-Mbabane	18-006-01	2019-05-10	18	16	4	2019-04-06	19
18-004-02	18-Mbabane	18-004-02	2019-07-12	18		4	2019-04-09	3333
16-020-01	16-Dvokolwalo	16-020-01	2019-08-07	16	17	4	2019-07-09	19
16-007-01	16-Dvokolwalo	16-007-01	2019-09-05	16		4	2019-08-28	1235	LTDL
15-001-01	15-Bhalekani	15-001-01	2019-07-12	15		4	2019-05-05	22031
16-030-01	16-Dvokolwalo	16-030-01	2019-06-25	16	13	4	2019-05-11	19
16-034-01	16-Dvokolwalo	16-034-01	2019-09-07	16		4	2019-08-27	19	LTDL
16-022-01	16-Dvokolwalo	16-022-01	2019-09-07	16		4	2019-08-27	19	LTDL
16-012-01	16-Dvokolwalo	16-012-01	2019-09-07	16		4	2019-08-27	19	LTDL
16-009-01	16-Dvokolwalo	16-009-01	2019-05-15	16	13	4	2019-03-30	19
16-027-01	16-Dvokolwalo	16-027-01	2019-07-12	16		4	2019-06-18	13706
15-012-01	15-Bhalekani	15-012-01	2019-06-25	15	13	4	2019-05-22	19
16-006-01	16-Dvokolwalo	16-006-01	2019-08-07	16	17	4	2019-07-06	19
17-002-01	17-Lobamaba	17-002-01	2019-07-12	17		4	2019-06-05	992502
17-003-01	17-Lobamaba	17-003-01	2019-06-27	17	17	4	2019-04-10	19
17-001-01	17-Lobamaba	17-001-01	2019-06-27	17	17	4	2019-04-01	19
16-040-01	16-Dvokolwalo	16-040-01	2019-08-07	16	17	4	2019-07-04	19
15-003-01	15-Bhalekani	15-003-01	2019-05-15	15	13	4	2019-04-25	19
16-043-01	16-Dvokolwalo	16-043-01	2019-08-07	16	17	4	2019-07-06	19
16-042-01	16-Dvokolwalo	16-042-01	2019-08-07	16	15	4	2019-07-13	19
16-038-01	16-Dvokolwalo	16-038-01	2019-08-07	16	17	4	2019-07-13	19
16-035-01	16-Dvokolwalo	16-035-01	2019-07-12	16		4	2019-06-08	19
16-033-01	16-Dvokolwalo	16-033-01	2019-07-12	16		4	2019-06-06	19
16-031-01	16-Dvokolwalo	16-031-01	2019-06-25	16	13	4	2019-05-11	19
16-025-03	16-Dvokolwalo	16-025-03	2019-07-12	16		4	2019-06-17	19
16-029-01	16-Dvokolwalo	16-029-01	2019-07-12	16		4	2019-04-13	19
16-028-01	16-Dvokolwalo	16-028-01	2019-06-25	16	13	4	2019-05-11	19
16-026-01	16-Dvokolwalo	16-026-01	2019-06-25	16	13	4	2019-05-11	19
16-025-01	16-Dvokolwalo	16-025-01	2019-07-12	16		4	2019-06-15	19
16-025-02	16-Dvokolwalo	16-025-02	2019-07-12	16		4	2019-06-17	19
16-024-01	16-Dvokolwalo	16-024-01	2019-05-15	16	13	4	2019-03-30	19
16-023-01	16-Dvokolwalo	16-023-01	2019-05-15	16	13	4	2019-03-30	19
16-019-01	16-Dvokolwalo	16-019-01	2019-05-15	16	13	4	2019-03-30	19
16-001-01	16-Dvokolwalo	16-001-01	2019-05-15	16	13	4	2019-03-23	19
16-002-01	16-Dvokolwalo	16-002-01	2019-06-25	16	13	4	2019-05-11	19
16-003-01	16-Dvokolwalo	16-003-01	2019-05-28	16	13	4	2019-03-14	19
16-004-01	16-Dvokolwalo	16-004-01	2019-07-12	16		4	2019-06-01	19
16-005-01	16-Dvokolwalo	16-005-01	2019-05-28	16	13	4	2019-03-02	3919
16-016-01	16-Dvokolwalo	16-016-01	2019-08-21	16	17	4	2019-06-05	19
16-015-01	16-Dvokolwalo	16-015-01	2019-05-28	16	13	4	2019-03-12	19
16-008-01	16-Dvokolwalo	16-008-01	2019-07-12	16		4	2019-06-03	19
16-010-01	16-Dvokolwalo	16-010-01	2019-05-15	16	13	4	2019-04-06	19
16-011-01	16-Dvokolwalo	16-011-01	2019-05-15	16	13	4	2019-03-23	19
16-013-01	16-Dvokolwalo	16-013-01	2019-06-25	16	13	4	2019-04-23	19
15-008-01	15-Bhalekani	15-008-01	2019-05-15	15	13	4	2019-03-27	19
13-010-01	13-Mangweni	13-010-01	2019-07-12	12		4	2019-06-08	19
13-015-01	13-Mangweni	13-015-01	2019-07-12	13		4	2019-06-13	19
13-005-01	13-Mangweni	13-005-01	2019-05-13	13	13	4	2019-04-06	19	Actual viral load lower than detectable limit
15-005-01	15-Bhalekani	15-005-01	2019-06-25	15	13	4	2019-04-23	19
11-011-01	11-Emkhuzweni	11-011-01	2019-05-14	11	11	4	2019-04-05	32768
11-002-01	11-Emkhuzweni	11-002-01	2019-05-14	11	11	4	2019-03-12	399	The actual result is lower than detectable limit.
13-019-01	13-Mangweni	13-019-01	2019-07-12	13		4	2019-06-12	10698
13-017-01	13-Mangweni	13-017-01	2019-07-12	13		4	2019-06-13	19
13-016-01	13-Mangweni	13-016-01	2019-07-12	13		4	2019-06-13	703
13-013-01	13-Mangweni	13-013-01	2019-07-12	13		4	2019-06-12	19
13-012-01	13-Mangweni	13-012-01	2019-06-27	13	13	4	2019-05-15	38161
13-007-01	13-Mangweni	13-007-01	2019-06-27	13	13	4	2019-04-24	19	Actual viral load lower than detectable limit
13-009-01	13-Mangweni	13-009-01	2019-06-27	13	13	4	2019-05-06	8591
11-023-01	11-Emkhuzweni	11-023-01	2019-07-12	11		4	2019-06-10	19
13-011-01	13-Mangweni	13-011-01	2019-06-27	13	13	4	2019-05-08	93949
11-017-01	11-Emkhuzweni	11-017-01	2019-07-12	11		4	2019-06-12	19
13-003-01	13-Mangweni	13-003-01	2019-06-27	13	13	4	2019-05-14	19	Actual viral load lower than detectable limit
13-008-01	13-Mangweni	13-008-01	2019-06-27	13	13	4	2019-04-23	19	Actual viral load lower than detectable limit
13-002-01	13-Mangweni	13-002-01	2019-06-27	13	13	4	2019-05-04	19	Actual viral load lower than detectable limit
13-001-01	13-Mangweni	13-001-01	2019-05-13	13	13	4	2019-04-10	400	Actual viral load <400 copies, Log <2.60 copies
13-001-02	13-Mangweni	13-001-02	2019-05-13	13	13	4	2019-04-06	400	Actual viral load <400 copies, Log <2.60 copies
11-031-01	11-Emkhuzweni	11-031-01	2019-07-12	11		4	2019-06-01	19
11-025-02	11-Emkhuzweni	11-025-02	2019-07-12	11		4	2019-03-06	19
11-029-01	11-Emkhuzweni	11-029-01	2019-07-12	11		4	2019-06-01	19
11-028-01	11-Emkhuzweni	11-028-01	2019-07-12	11		4	2019-06-10	19
11-027-01	11-Emkhuzweni	11-027-01	2019-07-12	11		4	2019-03-06	19
11-025-01	11-Emkhuzweni	11-025-01	2019-07-12	11		4	2019-03-03	19
11-024-01	11-Emkhuzweni	11-024-01	2019-07-12	11		4	2019-06-01	19
11-020-01	11-Emkhuzweni	11-020-01	2019-07-12	11		4	2019-06-01	19
11-019-01	11-Emkhuzweni	11-019-01	2019-07-12	11		4	2019-06-12	19
11-016-01	11-Emkhuzweni	11-016-01	2019-07-12	11		4	2019-04-09	19
11-014-01	11-Emkhuzweni	11-014-01	2019-05-14	11	11	4	2019-04-06	399	The actual result is lower than detectable limit.
11-013-01	11-Emkhuzweni	11-013-01	2019-07-12	11		4	2019-05-25	19
11-012-01	11-Emkhuzweni	11-012-01	2019-05-14	11	11	4	2019-04-06	399	The actual result is lower than detectable limit.
11-009-01	11-Emkhuzweni	11-009-01	2019-05-14	11	11	4	2019-04-15	30504
11-007-01	11-Emkhuzweni	11-007-01	2019-05-14	11	11	4	2019-04-06	399	The actual result is lower than detectable limit.
11-005-01	11-Emkhuzweni	11-005-01	2019-03-11	11	11	4	2019-02-02	399	The actual result is lower than detectable limit.
11-004-01	11-Emkhuzweni	11-004-01	2019-05-14	11	11	4	2019-04-06	399	The actual result is lower than detectable limit.
11-003-01	11-Emkhuzweni	11-003-01	2019-05-14	11	11	4	2019-04-06	399	The actual result is lower than detectable limit.
11-001-01	11-Emkhuzweni	11-001-01	2019-05-14	11	11	4	2019-04-01	399	The actual result is lower than detectable limit.
13-014-01	13-Mangweni	13-014-01	2019-07-12	13		4	2019-06-13	19
16-032-01	16-Dvokolwalo	16-032-01	2019-05-15	16	13	3	2019-04-06	19
15-030-01	15-Bhalekani	15-030-01	2019-06-25	15	13	3	2019-05-27	1026
13-020-01	13-Mangweni	13-020-01	2018-09-12	13	13	2	2018-08-08	6771
15-001-01	15-Bhalekani	15-001-01	2019-06-25	15	13	4	2019-05-06	22031
11-007-01	11-Emkhuzweni	11-007-01	2017-11-08	11	11	1	2017-10-07	399	The actual result is lower than detectable limit
15-002-01	15-Bhalekani	15-002-01	2017-11-16	15	15	1	2017-10-09	19
12-013-01	12-Horo	12-013-01	2019-06-28	12	14	2	2018-06-27	5625
14-002-01	14-Pigg's Peak	14-002-01	2017-09-26	14	14	1	2017-09-26	22224
16-002-01	16-Dvokolwalo	16-002-01	2017-11-08	16	16	1	2017-09-25	1553
14-042-01	14-Pigg's Peak	14-042-01	2019-06-28	14	14	2	2018-08-28	19
